# Supplementary material for: Single-cell sequencing of genomic DNA resolves sub-clonal heterogeneity in a melanoma cell line
Source: Commun Biol. 2020 Jun 25;3:318. doi: 10.1038/s42003-020-1044-8 (PMC7316972; doi:10.1038/s42003-020-1044-8)
Supplement: Supplementary file 3 — Supplementary Data 1 [file 42003_2020_1044_MOESM3_ESM.xlsx]

## Sheet: Sheet1
Supplementary Table 2 | Per cell summary metrics. Per cell metrics describing sequencing and CNV estimation data quality.
barcode	total_num_reads	num_unmapped_reads	num_duplicate_reads	num_lowmapq_reads	num_mapped_dedup_reads	effective_reads_per_1Mbp	effective_depth_of_coverage	breadth_of_coverage_percent	mean_ploidy	raw_mapd	normalized_mapd	is_noisy
AAACCTGAGGCTACGA-1	1474382	14559	162572	129544	1167707	377	0.0340614	3.58345	3.02443	0.0973663	0.0959373	0
AAACCTGGTCCTTGGG-1	2008984	34666	217429	183078	1573811	508	0.0459541	4.79043	3.11526	0.0853706	0.0853706	0
AAACCTGTCACACGGC-1	1317000	74665	138878	112449	991008	320	0.0287802	3.04268	3.08799	0.105997	0.10452	0
AAACCTGTCGATACAC-1	2317026	39831	253774	206942	1816479	587	0.052921	5.47184	3.14172	0.0847107	0.0812793	0
AAACGGGAGCAGATCG-1	1339444	63506	140596	118291	1017051	329	0.0296092	3.12596	3.00787	0.101492	0.100217	0
AAACGGGCAAAGTAAC-1	1477800	26950	159618	138195	1153037	372	0.0337296	3.52985	2.99545	0.1002	0.101997	0
AAACGGGCAACCTCAA-1	1595138	22541	172915	143540	1256142	406	0.0366281	3.84077	3.09331	0.0942874	0.0944942	0
AAACGGGGTCTTCGTC-1	1421664	29372	155391	126737	1110164	359	0.0323571	3.40637	3.09798	0.0991426	0.100191	0
AAACGGGTCACGCTCT-1	1947700	69453	203082	170985	1504180	486	0.0436015	4.51733	3.11039	0.0956123	0.0951152	0
AAACGGGTCAGCGGCT-1	1874782	77070	194127	167465	1436120	464	0.0418128	4.37969	3.10492	0.0882544	0.0882739	0
AAAGATGAGAATTGTG-1	1360902	18396	149620	110941	1081945	350	0.0315471	3.31992	3.01984	0.102167	0.098183	0
AAAGATGAGCCACCTG-1	1401994	37826	151902	114344	1097922	355	0.0319661	3.36226	3.29585	0.126781	0.124096	1
AAAGCAAGTGACACGA-1	1627784	21922	177338	141815	1286709	416	0.0375204	3.93081	2.99614	0.0932483	0.0919667	0
AAAGCAATCGCGGACT-1	2535646	66346	270589	221324	1977387	639	0.0576528	5.94246	2.92473	0.0814668	0.0801543	0
AAAGCAATCTCACCTG-1	1362442	41465	145952	118863	1056162	341	0.0307669	3.2327	3.01631	0.0974334	0.0974334	0
AAAGTAGTCTCAGCGG-1	1588694	72155	164063	139314	1213162	392	0.0353452	3.71702	3.07147	0.0961093	0.0947346	0
AAAGTAGTCTTGCGAA-1	1743832	21599	190415	151535	1380283	446	0.0403021	4.21243	3.10976	0.0936387	0.0920478	0
AAATGCCAGTGGAGAA-1	1887248	24398	206852	159160	1496838	484	0.0436536	4.54832	3.21759	0.0917927	0.0877166	0
AAATGCCGTCGCGCTA-1	1270338	34801	127771	116846	990920	320	0.0288885	3.06022	3.09657	0.10288	0.105038	0
AACACGTAGGACAGAA-1	1715456	26131	187931	141367	1360027	439	0.0396836	4.14536	3.03996	0.090118	0.0884501	0
AACCATGAGGAATCGC-1	1755616	29575	184714	160968	1380359	446	0.0402883	4.22231	2.94061	0.0903924	0.0922215	0
AACCATGAGGCTATCT-1	2232400	56542	240451	200646	1734761	560	0.0502851	5.16174	3.02207	0.090893	0.090312	1
AACCATGCATTCATCT-1	2499372	69982	268612	222164	1938614	626	0.0562904	5.77478	3.14411	0.0836261	0.084799	0
AACCATGTCGACGAAG-1	1875222	33941	202787	159999	1478495	478	0.0431469	4.50272	3.07205	0.0870851	0.088366	0
AACCGCGGTAACAGCG-1	1166466	48495	120434	102263	895274	289	0.026037	2.76098	3.05009	0.111992	0.10899	0
AACCGCGGTTTACTTC-1	1988752	62880	205591	184180	1536101	496	0.0447356	4.65543	3.04701	0.0889267	0.0886795	0
AACCGCGTCCTACGAA-1	563392	7733	53940	48652	453067	146	0.0131859	1.41355	3.02951	0.15414	0.14738	0
AACGTTGGTGGTAACG-1	1827248	62088	191353	157117	1416690	458	0.0412504	4.31229	3.0399	0.0963022	0.0931557	0
AACTCAGAGTGGGTAC-1	2821904	73049	301236	250316	2197303	710	0.063969	6.54758	2.90097	0.0789793	0.0780166	0
AACTCAGAGTGGTAGC-1	2247774	30306	243754	206857	1766857	571	0.0514856	5.31828	3.0371	0.0826569	0.0816195	0
AACTCAGCATGCAGTT-1	1867088	14187	208911	153233	1490757	482	0.0434656	4.5154	3.11381	0.0886386	0.0871898	0
AACTCAGTCGAGTATC-1	3006250	21408	332188	260471	2392183	773	0.0698162	7.09095	2.92476	0.0764155	0.0759399	0
AACTCAGTCTAACACG-1	1403818	90210	145694	121478	1046436	338	0.030444	3.21383	3.09599	0.105148	0.102783	0
AACTCCCTCAGTTCTT-1	2126942	49183	229009	191197	1657553	535	0.0482259	5.00772	3.13462	0.0881298	0.0872402	0
AACTCCCTCCACGATA-1	1534614	15986	170798	126146	1221684	395	0.0356609	3.73115	3.02658	0.0959711	0.095608	0
AACTCCCTCGATAGGG-1	1475146	15241	162822	121556	1175527	380	0.0343158	3.60071	2.98525	0.097489	0.0962166	0
AACTCCCTCTAATGGC-1	2693360	65471	290321	232267	2105301	680	0.0613006	6.28001	3.16721	0.0795411	0.0795411	0
AACTCTTAGAGTAGCC-1	2286696	49254	244128	204061	1789253	578	0.0521495	5.40145	3.01159	0.0880884	0.0885749	0
AACTCTTGTCTTACCC-1	1792512	54661	191208	159484	1387159	448	0.0404457	4.21949	3.04606	0.0914539	0.0892939	0
AACTCTTTCCTGCGTT-1	1948040	19303	214334	176285	1538118	497	0.0446886	4.62585	3.10557	0.086	0.086	1
AACTGGTAGAAACCAT-1	6448042	48827	710064	589019	5100132	1648	0.148897	14.4384	3.0818	0.0505736	0.0505736	0
AACTGGTAGCTGAACG-1	1725966	92510	179330	150747	1303379	421	0.0379179	3.98326	3.1437	0.0937005	0.0933355	0
AACTGGTAGGGCCATA-1	1855552	20621	201050	158042	1475839	477	0.0430922	4.48831	3.03577	0.0896454	0.0892434	0
AACTGGTGTCGTGAAG-1	1255874	27883	123899	104209	999883	323	0.0291864	3.07657	3.08634	0.102153	0.102153	0
AACTGGTGTTCAGTAC-1	2249426	50915	244846	197894	1755771	567	0.0509857	5.24726	3.00679	0.0801353	0.0801353	0
AACTGGTTCGTACGCG-1	980516	138696	90446	80860	670514	217	0.0194375	2.07573	3.05445	0.120808	0.124841	0
AACTTTCCACGTAGGA-1	1367584	18896	151288	112795	1084605	350	0.0316048	3.32561	3.05785	0.101657	0.0992476	0
AACTTTCTCTGCTGAA-1	1688648	22641	186709	151057	1328241	429	0.0387494	4.04543	3.09169	0.0905535	0.0885231	0
AAGACCTCACAAGCGA-1	774862	40377	79832	71791	582862	188	0.0170611	1.82831	3.01037	0.13972	0.135245	0
AAGACCTCACCAGTGC-1	1547280	122948	155960	131134	1137238	367	0.0329343	3.4614	3.07208	0.0983079	0.0972198	0
AAGACCTCACTCCCTA-1	2081424	27512	225963	175333	1652616	534	0.0482107	4.99197	3.30858	0.121726	0.119637	1
AAGACCTCACTTGAGT-1	1968878	19080	216679	166042	1567077	506	0.0457429	4.75108	3.08332	0.0867762	0.0858548	0
AAGACCTCATAGCACT-1	2356728	60362	251951	210185	1834230	593	0.0534788	5.5287	3.07252	0.0843034	0.0838329	0
AAGACCTGTGGACGTA-1	1273004	15331	139501	106601	1011571	327	0.0295168	3.11516	3.14081	0.105485	0.102581	0
AAGACCTTCACGGTAT-1	2233960	17432	248183	181187	1787158	577	0.0521254	5.36413	3.06824	0.0853763	0.0806275	0
AAGACCTTCCGAGATT-1	1166124	26337	127734	96854	915199	296	0.0267138	2.8167	3.01866	0.109037	0.105014	0
AAGCCGCCATCTCACC-1	2708982	74197	285899	237985	2110901	682	0.061514	6.31407	3.04363	0.0800227	0.0791908	0
AAGGAGCCAAGAATCA-1	1116436	41741	116288	100776	857631	277	0.0250769	2.66154	3.01851	0.111501	0.113028	0
AAGGCAGAGAGCCCAA-1	2335452	14835	255573	210527	1854517	599	0.0541473	5.59974	3.0727	0.080107	0.0815629	0
AAGGCAGGTAAAGTCA-1	3459226	194178	350672	310763	2603613	841	0.0757049	7.69201	3.04746	0.0687704	0.0676862	0
AAGGTTCAGCGTGTGA-1	1431840	19756	150647	121448	1139989	368	0.0332519	3.49284	2.90976	0.102287	0.0956309	0
AAGGTTCCAGATTGTC-1	2080386	47393	225218	179731	1628044	526	0.0474368	4.91706	3.01407	0.0867518	0.0850545	0
AAGGTTCGTCCGAATT-1	1763662	42806	187132	148263	1385461	448	0.0403379	4.20546	2.97869	0.0933114	0.0921944	0
AAGGTTCGTGTAATGA-1	874982	20862	91887	73200	689033	223	0.0200559	2.13306	3.08409	0.123041	0.122002	0
AAGGTTCGTTGAGCAG-1	1748494	58248	181067	153257	1355922	438	0.0395747	4.14365	3.03499	0.0919915	0.0907992	0
AAGGTTCGTTTGCCTC-1	2575348	38730	278037	214739	2043842	660	0.0595372	6.10251	3.5521	0.132374	0.132374	1
AAGGTTCTCCGCGACA-1	2134632	69346	223136	187515	1654635	534	0.0482313	5.02467	2.95255	0.0863504	0.0863504	0
AAGTCTGAGGCCCGTT-1	1663256	18066	181469	140776	1322945	427	0.0385957	4.02542	3.10812	0.093716	0.0935979	0
AAGTCTGAGTGCGATG-1	1709082	23876	188048	133689	1363469	440	0.0398437	4.15229	2.98987	0.0906762	0.0905785	0
AAGTCTGTCACCGCGA-1	1405766	16157	149493	131967	1108149	358	0.0322919	3.41538	3.00299	0.100584	0.10011	0
AATCCAGGTTGAACAA-1	1472704	24058	162103	129085	1157458	374	0.0337688	3.54312	3.04895	0.0933818	0.0933818	0
AATCCAGTCGACTGCG-1	1501682	101547	153596	132549	1113990	360	0.0324093	3.41752	2.9818	0.101928	0.100845	0
AATCGGTAGAAGGGTA-1	1738968	20720	187638	144910	1385700	448	0.0404101	4.22218	3.08443	0.0971089	0.0938751	0
AATCGGTCAGATGAAT-1	2083510	18324	232455	169505	1663226	537	0.0485168	5.0142	3.15247	0.0893568	0.0839036	0
AATCGGTCATGAATGA-1	1141724	21695	124020	96014	899995	291	0.0261504	2.77048	3.05816	0.106586	0.110074	0
AATCGGTGTGCGCTTG-1	1377036	36062	145279	120108	1075587	347	0.0313421	3.29924	3.12111	0.101415	0.100278	0
ACACCAAGTGCAACCC-1	1564696	61763	164251	138949	1199733	388	0.0349216	3.671	3.03588	0.0941931	0.0949813	0
ACACCCTAGCGTAATA-1	1308692	19257	142891	105386	1041158	336	0.0303328	3.19326	3.10021	0.105522	0.103687	0
ACACCCTCAACGCCGT-1	2677530	23668	284999	243202	2125661	687	0.0619828	6.39031	3.07863	0.0721232	0.0721232	0
ACACCGGAGTGTGAAT-1	2298220	21337	260232	191802	1824849	589	0.0532109	5.49314	3.03444	0.0822925	0.0775335	0
ACACCGGTCTGTGGCG-1	1500758	61695	156073	133208	1149782	371	0.0334809	3.53495	3.08057	0.102034	0.0997384	0
ACACTGAAGACAGGCT-1	2166830	41758	237185	190773	1697114	548	0.0493129	5.09538	3.00011	0.0876295	0.0869013	0
ACACTGAAGCTCTCGG-1	1732842	34867	184174	165484	1348317	436	0.0393672	4.1205	3.04689	0.0989253	0.0941273	0
ACACTGACACAGACCC-1	1749536	61962	185899	157247	1344428	434	0.0391594	4.10321	3.03138	0.0912234	0.0897241	0
ACACTGACAGAGGCTA-1	2149830	49924	231901	195011	1672994	540	0.048826	5.07329	3.09261	0.0842363	0.0841342	0
ACACTGACAGTTCCGG-1	2435104	54813	263137	222177	1894977	612	0.0552796	5.71892	2.98019	0.0774112	0.0769893	0
ACAGCCGAGTCTCGTA-1	1325632	12262	144257	111403	1057710	342	0.0308408	3.2498	3.03584	0.104421	0.10196	0
ACAGCCGGTGATTGTC-1	2070006	33065	224963	172111	1639867	530	0.0478208	4.95516	3.05911	0.0986419	0.0932973	1
ACAGCCGGTTTGGCGC-1	1300972	20708	138945	120580	1020739	330	0.0296951	3.14462	3.05674	0.105839	0.105839	0
ACAGCTAAGACTCGGA-1	2329338	36147	255300	186817	1851074	598	0.0539288	5.56335	3.73072	0.142052	0.142004	1
ACAGCTACAAGCTACT-1	2054712	25559	227526	190268	1611359	521	0.0469466	4.87956	3.07204	0.0840712	0.0853295	1
ACAGCTACAGAACAGC-1	1390540	25218	147780	142095	1075447	347	0.0313206	3.27089	3.04627	0.123599	0.106551	0
ACAGCTATCCGAAGCC-1	2047718	67040	219115	181967	1579596	510	0.0459839	4.78821	3.0381	0.0868023	0.0863455	0
ACATACGAGCCGAACA-1	1933334	82909	202149	172557	1475719	477	0.0429394	4.47964	3.03976	0.0890316	0.0874895	0
ACATACGAGGTAACGC-1	2155174	38268	230722	193333	1692851	547	0.049287	5.13193	3.04672	0.0851877	0.0854685	0
ACATACGAGTTAGGGC-1	1843254	56872	195811	159734	1430837	462	0.0416992	4.35161	3.10874	0.0892859	0.0870702	0
ACATACGCACTCCGAG-1	1852398	56273	197785	154926	1443414	466	0.0420209	4.3845	3.03774	0.0920995	0.0879892	0
ACATACGGTATAAGTG-1	1216200	16186	131761	97258	970995	314	0.0283116	2.98612	3.14173	0.108041	0.10624	0
ACATACGGTCTCTCGT-1	1947230	17401	207461	180122	1542246	498	0.0450089	4.68108	2.96461	0.0907168	0.0855404	0
ACATCAGAGTGTACGG-1	1548242	30265	165430	138008	1214539	392	0.0354386	3.72957	3.14148	0.0946473	0.0935573	0
ACATCAGAGTTAGGGC-1	2162160	68138	230836	186021	1677165	542	0.0488436	5.07079	3.04492	0.0858191	0.0835144	0
ACATGGTTCGAGCACC-1	2342724	42177	250391	208241	1841915	595	0.0536853	5.55092	3.09482	0.0796909	0.0802366	0
ACCAGTAAGATTCACC-1	1976604	34859	211875	189856	1540014	497	0.0449554	4.66064	2.91558	0.0915548	0.0852377	0
ACCAGTAGTGTTACGT-1	1900212	14933	209610	164185	1511484	488	0.0440757	4.59366	3.03761	0.0823854	0.083475	0
ACCAGTATCGTTCGAA-1	1747368	17087	189798	157215	1383268	447	0.0403874	4.21379	3.13024	0.0897489	0.0884345	0
ACCCACTAGTTATCGC-1	1888022	33922	201901	173865	1478334	478	0.0430601	4.48961	3.04735	0.0904636	0.0879614	0
ACCCACTGTAGGGTGT-1	2538200	14179	276220	219811	2027990	655	0.0591447	6.07621	3.09802	0.0795299	0.0782039	0
ACCGTAACACGTAGGA-1	1380940	13625	148441	116163	1102711	356	0.0321546	3.3874	3.01229	0.100655	0.0999344	0
ACCGTAACATCTCGTC-1	1371276	27029	145865	119787	1078595	348	0.031407	3.3123	3.04796	0.104144	0.101847	0
ACCTTTAAGTGGGCTA-1	1984054	31521	215983	173725	1562825	505	0.0456536	4.75296	3.07315	0.0873465	0.0879715	0
ACGAGCCGTGCGCTTG-1	480602	16054	50702	39264	374582	121	0.0109725	1.18392	3.00691	0.165814	0.166136	0
ACGAGGACACCGGCAT-1	2202826	39079	235824	198605	1729318	559	0.0504006	5.19033	2.94981	0.0822346	0.0811247	0
ACGAGGACAGTAGGGT-1	1970072	20694	211295	168772	1569311	507	0.0458241	4.7554	2.90022	0.0868211	0.0885643	0
ACGAGGACATCTCGAA-1	1589852	13520	175320	138171	1262841	408	0.0368134	3.86191	2.96347	0.0970269	0.0904697	0
ACGATACAGAAGATTC-1	2405454	45256	258237	206864	1895097	612	0.0552112	5.68415	3.03498	0.0841242	0.0831312	0
ACGATACCAGCCAAAG-1	1565708	43644	170207	130158	1221699	395	0.0355792	3.73036	3.09692	0.0962557	0.097438	0
ACGATACCAGTCCCTT-1	2182200	51047	233881	196106	1701166	550	0.0496206	5.1363	3.12004	0.0839214	0.083655	0
ACGATACTCGAGGTGA-1	2134112	23342	233072	180790	1696908	548	0.0495493	5.13387	3.09503	0.0850137	0.0823705	0
ACGATGTCAACATGGG-1	1533672	18629	167922	128048	1219073	394	0.0356243	3.72774	3.07289	0.0937252	0.0950304	0
ACGATGTGTCATACCA-1	1729378	53666	184144	143803	1347765	435	0.0391667	4.08912	3.03636	0.0989698	0.0962146	0
ACGATGTTCTTCACAT-1	3345290	27813	369751	280877	2666849	861	0.0778071	7.9061	3.07866	0.0760909	0.0760909	0
ACGCAGCGTTACGGCC-1	1792344	57475	185968	168114	1380787	446	0.0401844	4.20052	2.97151	0.0906803	0.0887514	0
ACGCAGCTCCGCTCTA-1	2087834	29942	224002	185826	1648064	532	0.0480214	4.99217	3.10878	0.0852423	0.0860102	0
ACGCCAGCAAGAGAGA-1	1496968	26486	159756	127188	1183538	382	0.0345698	3.63161	3.06627	0.0992248	0.0962727	0
ACGCCAGCAAGGGTGT-1	2271446	17733	244522	201180	1808011	584	0.0527383	5.44631	2.87448	0.0847008	0.0850008	0
ACGCCAGCACAGCTGC-1	1625818	24915	175227	146652	1279024	413	0.0371909	3.89413	2.40553	0.0939301	0.0954355	0
ACGCCAGTCCACCCAT-1	2425936	23263	261979	213298	1927396	623	0.0562893	5.7905	3.03171	0.0817908	0.0793921	0
ACGCCAGTCTCGGAAT-1	2524986	35640	270869	220915	1997562	645	0.0582451	5.99902	3.10649	0.0826143	0.0793624	0
ACGCCGAAGACAAGCC-1	2059208	82015	213546	184685	1578962	510	0.0459187	4.77787	3.0524	0.0857902	0.0876851	0
ACGCCGAAGCAGCCTC-1	1879398	33050	194090	171141	1481117	478	0.0431613	4.50786	3.03377	0.0859867	0.0866251	0
ACGCCGACATGACCGC-1	1274780	29596	133322	115760	996102	322	0.0289637	3.06437	3.03183	0.10453	0.103031	0
ACGGAGAAGCCCTAAT-1	1510314	12939	167795	118186	1211394	391	0.0353659	3.69712	3.04473	0.102423	0.102157	1
ACGGAGAAGCCGAACA-1	1870200	59658	200760	165518	1444264	467	0.0421135	4.39597	3.06084	0.0929342	0.0902859	0
ACGGAGAGTTGCAGCC-1	1687642	66288	176812	155015	1289527	417	0.0375742	3.94437	3.09262	0.0970582	0.0964166	0
ACGGAGATCGGATCCG-1	1698712	36263	180595	153861	1327993	429	0.0386668	4.04507	3.0908	0.0932516	0.0923676	0
ACGGCCAAGAAGGTTT-1	2095810	58802	225630	170473	1640905	530	0.047833	4.9443	3.13182	0.106846	0.106291	1
ACGGCCAAGAATGTGT-1	2317226	15830	251569	195441	1854386	599	0.0541708	5.56795	3.16001	0.08158	0.0801544	0
ACGGCCACAACGAAAT-1	1818180	29968	197937	153539	1436736	464	0.041908	4.3483	2.98908	0.0882161	0.0888914	0
ACGGCCACACACACGC-1	1745414	33669	187703	154960	1369082	442	0.0398351	4.16964	3.13281	0.0892396	0.0902962	0
ACGGGCTAGTCTAGCT-1	2027816	67519	211866	174659	1573772	508	0.0456939	4.73988	3.1203	0.0892594	0.0873217	0
ACGGGCTCATCGGTCG-1	1082650	153573	97437	91438	740202	239	0.0214159	2.28255	3.0772	0.121474	0.121474	0
ACGGGCTCATGCAGTT-1	1555772	19283	166411	132949	1237129	400	0.0360893	3.77123	3.11855	0.0946225	0.0928354	0
ACGGGCTGTCGTCTTC-1	2180516	59532	224953	194276	1701755	550	0.0495537	5.14069	3.04665	0.084406	0.0820464	0
ACGGGTCCACGATGGA-1	1712888	19805	185174	139869	1368040	442	0.0399571	4.17167	3.22553	0.0893815	0.0894525	0
ACGGGTCTCGTCCCTA-1	1148600	9419	123872	104283	911026	294	0.0266113	2.81704	3.04768	0.10858	0.109506	0
ACGTCAAAGATGTGGC-1	2449318	41004	265303	216361	1926650	622	0.0561908	5.7904	3.03325	0.0802393	0.0790493	0
ACGTCAAAGGAGCGAG-1	2217700	51849	231815	191802	1742234	563	0.0508322	5.27707	3.01714	0.0842262	0.0833945	0
ACGTCAACATTTGTGG-1	1383764	24743	151157	118318	1089546	352	0.0317959	3.34989	3.00125	0.105655	0.101124	0
ACTATCTAGAAGGCCT-1	2340500	45750	244962	206087	1843701	596	0.053763	5.56193	3.07951	0.0819178	0.0798897	0
ACTATCTAGTACAGTA-1	1373640	10603	151092	109642	1102303	356	0.0321715	3.37302	2.93698	0.101854	0.102282	0
ACTATCTCATGGCTAT-1	2381058	24025	260827	207782	1888424	610	0.0551002	5.67215	2.98927	0.0812511	0.0792244	0
ACTATCTTCGGAGAAC-1	2561748	31205	277288	226690	2026565	655	0.0591675	6.05887	3.38872	0.0935153	0.0941524	1
ACTATCTTCTCGAACA-1	2087154	61595	221458	182462	1621639	524	0.0472395	4.90844	3.08206	0.0849469	0.0852837	0
ACTATCTTCTGGTAGT-1	1379718	5169	151366	122603	1100580	356	0.0322334	3.37432	3.07302	0.0988557	0.0990425	0
ACTGAACAGCTAAACA-1	1813600	50069	196045	157746	1409740	455	0.0411079	4.3068	3.07384	0.088707	0.0891381	0
ACTGAACAGTGCGATG-1	1410344	18306	154109	116718	1121211	362	0.0327426	3.43807	3.04691	0.104103	0.103905	0
ACTGAACCACGCGATC-1	2013756	61007	212582	178930	1561237	504	0.0455111	4.72646	3.05869	0.0922909	0.0906753	0
ACTGAGTCACGTTTAG-1	1102454	16367	120770	93160	872157	282	0.0255079	2.70077	3.1701	0.108813	0.110269	0
ACTGAGTTCTTCTAAC-1	2190698	22791	242101	192580	1733226	560	0.0506094	5.23441	3.03238	0.0810539	0.0802871	0
ACTGATGCACGACTAT-1	2184730	22637	242816	187936	1731341	559	0.0505345	5.22311	3.08057	0.0882972	0.0838195	0
ACTGATGCATACCAGT-1	2430222	13424	269744	211919	1935135	625	0.0565031	5.8185	3.0969	0.0800593	0.0786944	0
ACTGATGGTACGTCAT-1	2376510	23895	257856	208841	1885918	609	0.0549817	5.66686	3.14752	0.0856892	0.0807569	0
ACTGATGTCGTTCGTC-1	1803874	31510	189485	160372	1422507	460	0.0414839	4.33557	3.09383	0.0870898	0.0879627	0
ACTGATGTCTTATGGG-1	1536906	16390	167930	127867	1224719	396	0.0358397	3.74644	3.04362	0.0955736	0.0935581	0
ACTGCTCAGATAGCAT-1	1975236	15691	218189	171038	1570318	507	0.0457751	4.75524	3.20657	0.0858552	0.0859881	0
ACTGCTCAGCGCCTTG-1	1238026	14333	133668	107576	982449	317	0.0286765	3.02984	3.04763	0.108653	0.105278	0
ACTGCTCCAATCGTCA-1	1772796	65297	186642	159768	1361089	440	0.0395815	4.15467	3.10639	0.0902095	0.0894353	0
ACTGCTCGTGGAAAGA-1	1125862	20746	118026	100092	886998	287	0.0259232	2.74459	2.94922	0.110111	0.110111	0
ACTTACTCACATAAAG-1	1145880	15642	127372	93137	909729	294	0.0264862	2.79342	3.12573	0.110359	0.109591	0
ACTTACTTCCGAGATT-1	1161312	30222	126547	96522	908021	293	0.0264989	2.79656	3.04733	0.111955	0.10994	0
ACTTACTTCTCATGTT-1	830544	5440	92263	66095	666746	215	0.0195565	2.06373	3.02991	0.126518	0.130726	0
ACTTGTTAGGGTTTCT-1	2007414	67129	208535	180126	1551624	501	0.0450939	4.66829	3.08641	0.093589	0.0891224	0
ACTTGTTAGTTGTAGA-1	1407786	12403	153720	119717	1121946	362	0.0327739	3.44764	3.15669	0.0999488	0.0989709	0
ACTTGTTGTCTAGGTT-1	2230772	26787	243670	185047	1775268	573	0.0517951	5.35995	5.41139	0.079391	0.079391	0
ACTTGTTTCTCAGATG-1	1354672	15772	151326	109253	1078321	348	0.0315084	3.30802	3.04697	0.102145	0.0991403	0
ACTTGTTTCTGTGGCG-1	1437846	110970	144459	124653	1057764	342	0.0307231	3.23834	3.17891	0.102472	0.100926	0
ACTTTCACAAACGAGC-1	2284376	30787	245830	212764	1794995	580	0.0523422	5.39816	3.10609	0.0837186	0.0822061	0
ACTTTCACACATTCAG-1	1881816	25671	207654	163702	1484789	480	0.0433401	4.52716	3.1649	0.0885593	0.0889639	0
ACTTTCACAGCGGTCT-1	1699466	77603	176749	150333	1294781	418	0.0376175	3.93135	3.16632	0.0925605	0.0945283	0
ACTTTCAGTAGCAGTG-1	2130118	25382	235611	175558	1693567	547	0.0492473	5.11269	2.85422	0.079163	0.0789423	0
AGAATAGAGAAAGCTT-1	561428	4795	58768	49587	448278	145	0.0130764	1.40169	3.13515	0.167328	0.153297	0
AGAATAGAGTCAAGGC-1	1274676	41008	133170	110554	989944	320	0.0289647	3.06308	3.02765	0.10734	0.105737	0
AGAATAGCAAGCAAGC-1	2156808	44481	227759	190487	1694081	547	0.0494063	5.1123	2.96772	0.0854799	0.0832942	0
AGAATAGGTGAAGCCA-1	1572888	52876	163326	143226	1213460	392	0.0353627	3.72131	3.03342	0.0970174	0.0970174	0
AGACGTTTCCTCAGTC-1	1918948	26735	210538	162272	1519403	491	0.044235	4.60427	3.03791	0.0884033	0.0885566	0
AGAGCGAAGTCCATAC-1	2044638	35223	218603	168348	1622464	524	0.0472875	4.89065	3.1129	0.0862096	0.0856428	0
AGAGCGACAGTGTGGA-1	1460510	22996	149562	128787	1159165	374	0.0338639	3.55989	2.92213	0.0968942	0.0955143	0
AGAGCGAGTTTGTCAG-1	2044704	49614	214486	181666	1598938	517	0.0466559	4.8501	2.95842	0.0861543	0.0844038	0
AGAGCGATCCCACGGA-1	1990708	49217	203124	171154	1567213	506	0.0456405	4.76105	3.06961	0.085819	0.0851881	0
AGAGCGATCGTGCCTT-1	528298	7433	45153	45646	430066	139	0.0125606	1.3479	2.94249	0.1601	0.1601	0
AGAGCTTAGACGTCGA-1	1901952	23668	199568	176547	1502169	485	0.0438343	4.5759	3.0197	0.0809647	0.0818445	0
AGAGCTTCATTCTTCA-1	1950338	65432	202472	175183	1507251	487	0.0438765	4.57182	3.01675	0.0887047	0.0889317	0
AGAGTGGAGGCATGGT-1	1550684	17525	165018	134619	1233522	398	0.035976	3.76702	3.1092	0.0962472	0.0962472	0
AGAGTGGCACTACATG-1	848824	14877	91631	68597	673719	218	0.019592	2.07559	2.9262	0.124825	0.127679	0
AGAGTGGCATGAAAGT-1	1634482	33198	173472	148342	1279470	413	0.0373439	3.90414	3.06684	0.093746	0.0955224	0
AGAGTGGGTACAAGGC-1	1574718	62628	164436	135532	1212122	392	0.035291	3.70451	3.14404	0.093974	0.0952345	0
AGAGTGGGTTCTTCGC-1	2160054	42859	225552	197871	1693772	547	0.049382	5.14037	3.09599	0.0854325	0.0834417	0
AGATCTGCACCAGTGC-1	1302742	111607	130852	112584	947699	306	0.0273928	2.90496	3.00302	0.110802	0.108333	0
AGATCTGTCTTCTTGA-1	1027810	17927	111568	89262	809053	261	0.0236172	2.50638	3.15172	0.110573	0.111795	0
AGATTGCAGCAAAGTT-1	1725934	45722	184586	150101	1345525	435	0.0391556	4.07686	3.14424	0.0955468	0.0934098	0
AGATTGCCAGAATTCC-1	1775544	73194	183743	160486	1358121	439	0.0394069	4.10975	3.14127	0.0912391	0.0922541	0
AGATTGCCATGATGCT-1	2359312	52078	251012	214016	1842206	595	0.0532015	5.40748	3.01803	0.0875062	0.0847932	0
AGATTGCGTCACCGCA-1	1361118	25537	148711	122783	1064087	344	0.0309263	3.26842	3.00011	0.103068	0.103068	0
AGATTGCTCGCGAGAA-1	1617266	19635	172416	137220	1287995	416	0.0375761	3.93155	3.05022	0.0960268	0.0925619	0
AGCAGCCAGGGTCGAT-1	2197878	29517	233974	198460	1735927	561	0.0506722	5.25042	3.28304	0.0816205	0.0816205	0
AGCAGCCAGTGTGATA-1	1620070	16473	177381	135473	1290743	417	0.0377082	3.94178	3.11005	0.0932595	0.0906499	0
AGCAGCCGTTGACGGA-1	1443074	28203	155875	128520	1130476	365	0.0329499	3.47814	3.14314	0.101264	0.0987613	0
AGCAGCCTCTCATGTT-1	1247746	13976	136865	99636	997269	322	0.0291081	3.05517	3.09849	0.104614	0.101127	0
AGCATACCAGGTACGA-1	1474976	23637	159689	130397	1161253	375	0.0338157	3.56016	3.02048	0.0972566	0.0960988	0
AGCATACCATCATGGT-1	1791440	16376	195968	152142	1426954	461	0.0416671	4.32791	2.83295	0.0907496	0.0907496	0
AGCCTAAAGTAAGTAC-1	2358660	59689	252197	209593	1837181	593	0.0534475	5.52805	3.06339	0.083021	0.083341	0
AGCCTAACACGTCATA-1	1577272	22571	171513	138100	1245088	402	0.0363427	3.81125	2.99075	0.0986309	0.0962217	0
AGCCTAAGTCTCTCGT-1	2205756	33923	236537	196392	1738904	562	0.0507588	5.2625	3.01372	0.0817794	0.0824016	0
AGCCTAAGTGTCGCTG-1	1209060	25888	129084	110236	943852	305	0.0274784	2.90348	3.04031	0.103093	0.104352	0
AGCCTAATCCTCATCG-1	1593474	58089	167157	149951	1218277	394	0.0354713	3.73638	3.0632	0.100147	0.09847	0
AGCGGTCAGCGTAGTG-1	1023310	17482	106164	80445	819219	265	0.023884	2.51953	3.03907	0.114023	0.111649	0
AGCGGTCCACAAGCGA-1	1365968	44907	141731	126755	1052575	340	0.0306607	3.24629	3.10823	0.0976172	0.0999522	0
AGCGGTCCAGGCCGTT-1	1148618	11633	121041	105371	910573	294	0.0265337	2.81748	2.98845	0.106565	0.107953	0
AGCGGTCGTAACTGTC-1	1374064	26408	138507	117266	1091883	353	0.031799	3.34729	3.06348	0.109993	0.106061	1
AGCGGTCGTCATCTGA-1	919006	18041	93317	82387	725261	234	0.0211521	2.25733	2.92212	0.124305	0.123692	0
AGCGGTCTCATCGCCT-1	1720890	29976	181616	158431	1350867	436	0.0393016	4.12104	2.86156	0.094712	0.0928068	0
AGCGTATAGGCTATCT-1	2271176	38756	238477	205649	1788294	578	0.0517491	5.29812	3.12903	0.0846543	0.0850065	0
AGCGTATCAGTGTGGA-1	1763302	21936	185483	160013	1395870	451	0.0407547	4.24779	3.09957	0.0929889	0.088488	0
AGCGTCGCACTCACCT-1	329072	21274	24516	27433	255849	83	0.00743977	0.808143	3.09144	0.20263	0.1918	0
AGCTCCTAGACTTCCA-1	1971326	52313	208430	181948	1528635	494	0.0444845	4.64521	3.04516	0.0887047	0.0853523	0
AGCTCCTAGGATGCGT-1	2353654	20983	253451	211655	1867565	603	0.0544952	5.61836	2.99902	0.080396	0.0807597	0
AGCTCCTCAGTACCTA-1	1787978	24588	194188	155884	1413318	457	0.0412627	4.3058	3.06723	0.0854375	0.0863919	0
AGCTCCTGTAGTAGTA-1	654126	9848	62407	52142	529729	171	0.0154759	1.65002	3.06554	0.138997	0.13832	0
AGCTCCTTCGAGTTGT-1	2480190	25318	273164	219795	1961913	634	0.0572353	5.89533	3.11092	0.0777889	0.0772478	0
AGCTCTCAGCCGGTAA-1	1532874	15948	168798	128963	1219165	394	0.0356089	3.72657	2.99376	0.0937894	0.0943988	0
AGCTCTCAGTTAGCGG-1	1500694	45535	158641	139343	1157175	374	0.0337253	3.5503	3.05608	0.102156	0.0985237	0
AGCTCTCGTACAACGG-1	1331684	33482	141517	117259	1039426	336	0.030323	3.20433	3.11705	0.100902	0.101665	0
AGCTCTCGTACTCCGG-1	1850330	51131	194030	166326	1438843	465	0.0419625	4.38049	3.03652	0.0899099	0.0891065	0
AGCTCTCGTGATTACC-1	2812576	58022	295117	254261	2205176	712	0.0639587	6.48961	3.07504	0.081158	0.0799022	0
AGCTCTCTCGAGTTGT-1	3359056	31623	367746	277568	2682119	866	0.0782858	7.91301	4.32523	0.12512	0.12512	1
AGCTTGAAGGCCCGTT-1	1720304	23476	186376	147660	1362792	440	0.0398259	4.13763	3.01689	0.095197	0.0894504	0
AGCTTGAAGTCGCGTC-1	1053408	52122	98986	88481	813819	263	0.0236848	2.50991	4.69964	0.152915	0.152915	1
AGCTTGACACATCGAT-1	1968272	23166	216453	172744	1555909	503	0.0453118	4.69916	2.91418	0.0946481	0.0927027	1
AGCTTGAGTCAACTGT-1	2299630	43004	250500	200548	1805578	583	0.0527001	5.44801	3.10805	0.0833082	0.082573	0
AGGCCACAGATCTGAA-1	1749286	27152	185499	151857	1384778	447	0.0403377	4.21384	3.07027	0.0871327	0.0869647	0
AGGCCACAGTTTGCGT-1	2204010	30928	237658	197792	1737632	561	0.0507339	5.24947	3.04841	0.083782	0.0807722	0
AGGCCACGTTGGCGTC-1	1423172	37314	150379	125953	1109526	358	0.0323149	3.40618	3.00037	0.0967171	0.0983569	0
AGGCCACTCAAGAGGC-1	1892180	38572	202662	163886	1487060	480	0.0433256	4.51749	2.96646	0.0900248	0.0896251	0
AGGCCACTCCACCGGA-1	1603934	32574	170544	144874	1255942	406	0.0365841	3.845	3.14005	0.0900841	0.091609	0
AGGCCACTCTAGCTAG-1	409572	3201	43476	33921	328974	106	0.00961216	1.03899	3.0384	0.181373	0.175496	0
AGGCCGTAGCACAGGT-1	1583174	15312	173080	133501	1261281	407	0.036875	3.86626	3.143	0.094611	0.0939616	0
AGGCCGTCATAGTGAA-1	1649578	19734	178405	136028	1315411	425	0.0383645	4.00862	3.02314	0.0941243	0.0943746	0
AGGCCGTGTCTAGGTT-1	417406	4283	44720	32526	335877	108	0.00982715	1.05624	3.03464	0.182642	0.182642	0
AGGCCGTGTCTCTATT-1	750368	22606	79750	59082	588930	190	0.0171589	1.82158	3.03432	0.128368	0.132776	0
AGGCCGTGTGTGTATC-1	1148566	27913	119625	100513	900515	291	0.0262913	2.78061	2.99942	0.114267	0.110833	0
AGGCCGTTCGTTAGGT-1	1801584	17503	193153	150139	1440789	465	0.0421062	4.38792	3.02453	0.0919269	0.0910428	0
AGGCCGTTCTGCACAA-1	1537946	13667	167960	129639	1226680	396	0.0357983	3.74604	2.99924	0.0978417	0.0968918	0
AGGGAGTTCGCTATGA-1	876860	12731	93741	73801	696587	225	0.0202754	2.15247	3.09962	0.118109	0.119283	0
AGGGATGAGGCATTGG-1	1663006	31429	180490	138202	1312885	424	0.0383188	4.01469	3.03502	0.0958349	0.0921472	0
AGGGATGCAAATCGCT-1	1401128	40333	150137	129017	1081641	349	0.0314821	3.32489	3.16981	0.0993565	0.101228	0
AGGGATGGTATAAGTG-1	1149906	19981	124271	90984	914670	295	0.026667	2.81424	2.97222	0.107296	0.105893	0
AGGGATGTCGTACGCG-1	893812	133266	82388	68572	609586	197	0.0177402	1.90086	3.03236	0.134096	0.129365	0
AGGGATGTCTGGCCTT-1	1978200	52721	209735	175412	1540332	498	0.0448281	4.66392	2.96679	0.0895515	0.0875887	0
AGGGTGAGTCCTACCT-1	1846048	21366	196755	167070	1460857	472	0.0424987	4.4337	3.06549	0.0890802	0.0900149	0
AGGGTGAGTGACTGAG-1	1702810	28855	181835	143145	1348975	436	0.0393908	4.11378	3.01592	0.0902553	0.0895027	0
AGGTCATAGCCATGCC-1	861790	4740	92524	76985	687541	222	0.0200672	2.14188	3.13037	0.128598	0.124516	0
AGGTCATAGGCATTTC-1	2690112	90212	283915	239171	2076814	671	0.0599966	6.08489	3.15197	0.0860055	0.0850887	1
AGGTCATAGTGATTGA-1	1689778	22184	183484	141027	1343083	434	0.0391684	4.08735	3.01068	0.0937282	0.092958	0
AGGTCATCAACATAAG-1	1174394	15627	129094	91346	938327	303	0.0274188	2.88119	3.04646	0.111823	0.109433	0
AGGTCATTCGACAATC-1	2533004	37228	275819	226325	1993632	644	0.0579935	5.9458	3.04754	0.0792959	0.0783201	0
AGGTCATTCGCGGCAT-1	2614406	47636	277343	223643	2065784	667	0.0602158	6.17219	3.08078	0.0780364	0.0779227	0
AGGTCCGCAGTGTGGA-1	1863294	24403	202809	158068	1478014	477	0.0431766	4.5011	2.99565	0.0912515	0.0893314	0
AGGTCCGGTTGCCTCT-1	3346364	40672	357020	280321	2668351	862	0.0777791	7.90955	2.84241	0.0981643	0.0981643	1
AGGTCCGTCTCGAGCG-1	1075000	94614	103951	94696	781739	253	0.0227836	2.42888	3.06146	0.116626	0.114174	0
AGTAGTCCAATCGCGC-1	1347544	39366	138889	123782	1045507	338	0.0304385	3.22215	3.07032	0.105434	0.103167	0
AGTCTTTAGTCTAGCT-1	1757466	24188	191071	160807	1381400	446	0.0401494	4.17581	2.91822	0.091973	0.091973	0
AGTCTTTGTTCCACAA-1	1696910	14501	188090	144795	1349524	436	0.0393332	4.11417	3.10947	0.0926738	0.0913589	0
AGTCTTTTCCGTCTAC-1	2442606	40672	265703	221502	1914729	619	0.0558564	5.77347	3.10637	0.0814952	0.0801634	0
AGTGAGGAGGCATGGT-1	1666548	18462	178529	148797	1320760	427	0.0385458	4.03406	2.97353	0.0915537	0.0918912	0
AGTGAGGCATTCCGAA-1	1648850	23461	178964	137282	1309143	423	0.0381755	3.98796	2.93858	0.0905203	0.093214	0
AGTGAGGTCTGTATGG-1	1237886	21509	133156	99947	983274	318	0.0287071	3.02286	2.98552	0.107002	0.104174	0
AGTGGGAAGCTGAAAT-1	1490226	36794	157588	132316	1163528	376	0.033895	3.55783	3.10877	0.0986967	0.0970267	0
AGTGGGAGTCACCAGC-1	1978564	42869	208403	180238	1547054	500	0.045107	4.70926	3.04746	0.0876136	0.0896224	0
AGTGGGATCTGACGCG-1	592084	177657	44217	38054	332156	107	0.00961295	1.04209	3.12159	0.161938	0.169505	0
AGTGGGATCTGGGACC-1	1927970	53434	200149	174713	1499674	484	0.0436829	4.55237	3.14005	0.0900207	0.0883052	0
AGTGTCACATGTAGCT-1	1892756	57650	197711	172374	1465021	473	0.0424084	4.40544	3.11809	0.0931009	0.0919842	0
AGTGTCAGTACGTCAT-1	2299514	22851	245912	203154	1827597	590	0.0533159	5.49167	3.17491	0.0804545	0.080076	0
AGTGTCATCGAGCGTC-1	459060	45085	36731	36910	340334	110	0.00992052	1.06998	3.07524	0.169164	0.167423	0
AGTTGGTCAAACGAGC-1	2297322	47934	242853	201074	1805461	583	0.0526532	5.44844	3.06576	0.0817125	0.0810951	0
AGTTGGTCACTTCAGA-1	1380784	19083	148848	123652	1089201	352	0.0318007	3.34837	3.11911	0.100975	0.0995349	0
AGTTGGTGTGTTCGAT-1	2197724	28037	238073	185774	1745840	564	0.0508987	5.25929	3.11432	0.0865127	0.0839224	0
ATAACGCCAACTGGAG-1	1633966	27716	178350	133748	1294152	418	0.0377478	3.94548	2.99215	0.0931271	0.0932641	0
ATAACGCCACTTTCCG-1	1491974	125952	147673	126689	1091660	353	0.0317785	3.35688	3.08017	0.0997573	0.0997573	0
ATAACGCGTGCCATTA-1	1066366	13213	111443	87408	854302	276	0.0248796	2.6283	3.01175	0.110567	0.109181	0
ATAACGCGTGCTCGAC-1	1482980	60366	150134	136338	1136142	367	0.0330693	3.47935	3.09867	0.0967761	0.0974895	0
ATAACGCTCCACTTCG-1	1359418	87900	137189	116187	1018142	329	0.0296276	3.13512	3.03365	0.103042	0.104082	0
ATAAGAGAGCGCCTTG-1	962836	18972	96333	81371	766160	247	0.0223689	2.36833	2.92342	0.11615	0.113858	0
ATAAGAGAGTAGCCGA-1	1766028	24052	184462	162312	1395202	451	0.0407083	4.2544	3.02193	0.0910703	0.0899918	0
ATAAGAGCAGCGTCAC-1	1923086	40385	192026	172885	1517790	490	0.0442711	4.60485	3.04769	0.0891572	0.0874029	0
ATAAGAGTCCGTGCTT-1	2169648	76523	223539	186154	1683432	544	0.0490352	5.07443	3.17784	0.0832388	0.0840942	0
ATAGACCGTACCGCTG-1	1066608	32690	109798	93470	830650	268	0.0241715	2.56639	3.04657	0.114307	0.109127	0
ATAGACCGTCCGAATT-1	1419948	40923	145886	123415	1109724	358	0.0323286	3.39397	3.03875	0.093176	0.0945365	0
ATCACGAGTACCTAGT-1	1363550	10720	151820	114518	1086492	351	0.0317541	3.32712	3.09336	0.102322	0.10099	0
ATCATCTCATTACGCA-1	1111666	57838	114091	95954	843783	273	0.0245184	2.60647	3.04123	0.115094	0.114189	0
ATCATCTGTGCGAAAC-1	2060480	64865	216164	190571	1588880	513	0.0462438	4.80975	2.70672	0.0862847	0.0867528	0
ATCATGGAGTCCAGGA-1	1407318	16771	152163	124295	1114089	360	0.0324856	3.41947	3.09461	0.0982108	0.097732	0
ATCCGAACAGCCAAAG-1	1578844	38222	172314	134998	1233310	398	0.0359279	3.76915	3.08059	0.0960028	0.0946006	0
ATCCGAACAGTAATCC-1	2136110	72536	226911	199460	1637203	529	0.0474842	4.88965	3.09183	0.0909329	0.0882148	0
ATCCGAACATTCCGAA-1	1630784	15642	179768	141355	1294019	418	0.037714	3.94507	3.0317	0.0935183	0.09296	0
ATCGAGTGTCGGAAGT-1	2006760	37408	211820	176055	1581477	511	0.0461893	4.78565	3.02462	0.0852063	0.0856151	0
ATCGAGTTCTGTGAAC-1	2395576	46901	260437	216339	1871899	605	0.0544971	5.60563	3.09704	0.0809701	0.0795644	0
ATCTACTAGGGATGGG-1	2243542	25124	240907	194336	1783175	576	0.052103	5.37228	3.06256	0.0811461	0.0773359	0
ATCTACTAGTCACGCC-1	1218714	77336	123496	105423	912459	295	0.026522	2.8134	3.03773	0.113991	0.111486	0
ATCTACTAGTTTGCGT-1	2018732	24268	218536	174761	1601167	517	0.0467175	4.85259	3.08335	0.0845525	0.0855147	0
ATCTACTCAGTGCTGC-1	1869846	61539	197307	169369	1441631	466	0.0419184	4.37231	3.09101	0.0925895	0.0925957	0
ATCTGCCCATTCGTTT-1	1907868	52012	206181	157952	1491723	482	0.0434632	4.52455	3.08789	0.0910987	0.0904878	0
ATCTGCCGTCATGCCG-1	1474172	58169	155039	125925	1135039	367	0.0329773	3.47297	2.91952	0.100678	0.0964206	0
ATCTGCCTCCCGCATT-1	2262360	27429	245848	205020	1784063	576	0.0518161	5.35299	3.02179	0.0823191	0.0815757	0
ATGAGGGAGAGGTAGA-1	1567174	14967	165020	136004	1251183	404	0.0365735	3.84036	3.0705	0.0983523	0.095818	0
ATGAGGGAGTTTGCGT-1	1008106	17222	107020	90035	793829	256	0.02324	2.46918	3.03287	0.116876	0.116876	0
ATGAGGGTCCGACCAG-1	1942688	56312	203040	174595	1508741	487	0.0439753	4.5877	3.04944	0.0882785	0.0870125	0
ATGCGATCATTACAGC-1	1909072	52262	201697	169549	1485564	480	0.043212	4.50071	3.07556	0.0891428	0.0875217	0
ATGCGATGTCAAGTTC-1	2058878	104904	211876	184501	1557597	503	0.045104	4.65382	3.17977	0.0905749	0.0883909	0
ATGCGATGTGATCCTA-1	2085366	33770	224296	184043	1643257	531	0.0479414	4.96361	3.07136	0.0877532	0.0872666	0
ATGCGATGTTTAGGAA-1	1470398	18040	158690	124689	1168979	378	0.0340724	3.57889	3.12126	0.0952907	0.0948633	0
ATGGGAGAGTCCCACG-1	1766016	34326	189818	158677	1383195	447	0.0402084	4.21349	3.03517	0.0941343	0.0907669	0
ATGGGAGGTACCGTGC-1	1385244	60296	139029	121939	1063980	344	0.0309324	3.26205	3.137	0.102295	0.101197	0
ATGGGAGTCGGAGAGT-1	1975858	34805	209927	169141	1561985	505	0.0456197	4.73509	2.95942	0.0888081	0.0863373	0
ATGGGAGTCTTAAGGC-1	1826300	67326	192514	156042	1410418	456	0.0410977	4.29667	3.11522	0.0892986	0.0899622	0
ATGGGAGTCTTCTAAC-1	2084424	22514	225818	184041	1652051	534	0.0482397	5.00312	3.10623	0.0833078	0.0816454	0
ATGTGTGCAAAGTAAC-1	2569986	39138	275783	228889	2026176	655	0.0591468	6.09158	3.18843	0.0752076	0.07619	0
ATGTGTGGTCTCGTCT-1	1995796	74139	203644	177756	1540257	498	0.0446872	4.61709	3.15844	0.0909865	0.0895784	0
ATTACTCAGTAATCCC-1	1337548	26864	141917	116809	1051958	340	0.0307646	3.25071	3.01124	0.105755	0.106521	0
ATTACTCCACACACGC-1	1548624	45305	163553	137239	1202527	388	0.0350011	3.67617	3.0472	0.0981261	0.0993159	0
ATTACTCCATCCCAAA-1	1987428	16436	219320	154340	1597332	516	0.0465822	4.82201	3.77154	0.141879	0.140009	1
ATTACTCGTAAAGTCA-1	1744250	52039	180308	156162	1355741	438	0.0394331	4.12758	2.95578	0.0943093	0.0935889	0
ATTACTCGTAGCGTCC-1	1670256	59486	165415	144106	1301249	420	0.0378466	3.94982	3.00152	0.100549	0.0952294	0
ATTATCCAGCGATGAC-1	2217690	39668	241927	193510	1742585	563	0.050814	5.26276	3.06395	0.0841681	0.0815768	0
ATTATCCAGGAGTACC-1	2707544	35067	289054	243790	2139633	691	0.0623292	6.38233	3.13628	0.078477	0.076157	0
ATTATCCTCCGATACA-1	2139058	21981	229721	196304	1691052	546	0.0493176	5.10852	2.77701	0.0865563	0.085289	0
ATTCTACAGAGCCCAA-1	2060292	22490	219590	182448	1635764	528	0.0477225	4.95435	2.94415	0.0930426	0.093129	1
ATTCTACAGCTAAGAT-1	2064014	14793	228841	169328	1651052	533	0.0481951	4.98534	2.96309	0.0851017	0.0841756	0
ATTCTACAGCTATGCT-1	2596256	36588	281287	229536	2048845	662	0.0595516	6.08831	2.99	0.0812103	0.0812103	0
ATTCTACCAGCGCTTG-1	1452584	56756	152366	126294	1117168	361	0.032551	3.43111	3.10576	0.104128	0.100777	0
ATTCTACGTGGAAAGA-1	1591534	24363	169634	141647	1255890	406	0.0367302	3.85738	3.14448	0.0935402	0.0940476	0
ATTCTACTCTCCCTAG-1	1510114	16220	164234	126805	1202855	389	0.0351364	3.68002	3.13788	0.0986188	0.0944767	0
ATTGGACTCGTAGCGC-1	1502062	34205	155188	141608	1171061	378	0.0340913	3.5875	3.11868	0.102658	0.0985181	0
ATTGGTGAGGGATACC-1	2898504	36297	307873	264693	2289641	740	0.0665898	6.73055	3.13499	0.0801251	0.0769339	0
ATTGGTGCACTAAGGG-1	1321824	25484	140623	109817	1045900	338	0.0305398	3.21718	3.1046	0.103207	0.101169	0
ATTGGTGTCGCCAACG-1	1482642	49269	154248	132413	1146712	370	0.0333193	3.505	3.10596	0.0957413	0.0968581	0
ATTTCTGAGTAGGTGC-1	1845118	93176	189058	165375	1397509	451	0.0404898	4.21912	2.98582	0.0914975	0.0900201	0
ATTTCTGCACACACGC-1	1595764	45601	169772	140549	1239842	401	0.0361648	3.79407	3.04764	0.0984528	0.0961324	0
ATTTCTGCACTAACTG-1	1008686	21032	110333	83713	793608	256	0.0231248	2.45197	3.01815	0.117775	0.11442	0
ATTTCTGTCACACGGC-1	1453340	97174	150025	124396	1081745	349	0.031395	3.31095	3.01447	0.100165	0.0989253	0
CAACCAAAGTACGCGA-1	1597864	21992	172280	146078	1257514	406	0.0367068	3.86322	3.0369	0.0944994	0.0942788	0
CAACCAACAGGACCAA-1	2383248	31888	263675	204989	1882696	608	0.0548951	5.6449	3.42093	0.113811	0.113811	1
CAACCAAGTTCGATAC-1	2184686	56982	238559	189257	1699888	549	0.0494535	5.12248	3.085	0.0840654	0.0828953	0
CAACCTCAGACTTCCA-1	2057964	63195	219232	188474	1587063	513	0.0462419	4.81585	2.98536	0.0874384	0.0861386	0
CAACCTCCAAGAACTA-1	1797418	41635	193005	164085	1398693	452	0.0407835	4.25619	3.23852	0.0895373	0.0903957	0
CAACCTCTCAACTGCA-1	1758068	75293	185033	154587	1343155	434	0.0390964	4.09554	3.05	0.0917967	0.0936173	0
CAACCTCTCTGAAGCT-1	1979090	84286	207340	176098	1511366	488	0.043935	4.56644	3.14958	0.0896499	0.0882025	0
CAACTAGGTCGTCTTC-1	1909782	48781	201426	171116	1488459	481	0.0433838	4.52589	3.10828	0.0858679	0.0858679	0
CAACTAGGTTTAGGAA-1	1891012	20874	206809	154091	1509238	488	0.0440267	4.57625	3.1904	0.105697	0.105438	1
CAACTAGTCGACCATA-1	1807742	21965	195938	154350	1435489	464	0.041938	4.37161	3.01205	0.0933038	0.0904522	0
CAAGAAAAGCAAAGCC-1	1752374	64436	183082	159416	1345440	435	0.0392226	4.11444	3.00521	0.0921627	0.0940936	0
CAAGAAACATAGGACG-1	1418324	45284	144868	130069	1098103	355	0.0318997	3.36262	2.85431	0.101364	0.101364	0
CAAGAAAGTTTGTCTT-1	2477684	54833	267058	218578	1937215	626	0.0564803	5.82384	3.04695	0.0816971	0.0818752	0
CAAGAAATCGAACAAA-1	1458782	30671	156567	127737	1143807	369	0.0333057	3.4951	3.19716	0.0944712	0.0914374	0
CAAGATCAGAATCGTA-1	1818014	34506	194101	158414	1430993	462	0.0417122	4.35202	3.21911	0.111695	0.111551	1
CAAGATCAGGTGTTAA-1	1190032	19321	130293	94865	945553	305	0.0275863	2.90783	3.01703	0.103581	0.10343	0
CAAGATCCAATCCATG-1	1473704	10809	161272	121793	1179830	381	0.0344257	3.61134	3.06607	0.105198	0.101471	1
CAAGATCCATTACGCA-1	1066406	53836	107686	93919	810965	262	0.023568	2.50972	2.91652	0.120625	0.115225	0
CAAGATCGTGCTTAGT-1	930938	14282	100135	79489	737032	238	0.0215354	2.28449	3.12105	0.123612	0.120277	0
CAAGATCGTGTTCGAT-1	1884784	23427	205586	158409	1497362	484	0.0436851	4.54231	3.11689	0.0926434	0.0903614	0
CAAGATCGTTGAACAA-1	1925126	41205	209169	150760	1523992	492	0.0444136	4.6114	3.78054	0.137843	0.136743	1
CAAGATCTCACACGTA-1	991914	12484	107692	81580	790158	255	0.0230135	2.4355	3.0372	0.121629	0.116786	0
CAAGGCCCAAACCCTA-1	1982342	34460	210586	177131	1560165	504	0.0454994	4.73858	3.20788	0.08436	0.08436	0
CAAGGCCGTCACCTGG-1	1642794	16366	174084	150650	1301694	420	0.0379844	3.98036	3.04597	0.0954186	0.0944116	0
CAAGTTGTCGCGGCAT-1	2345074	44713	249073	205616	1845672	596	0.0538632	5.5603	3.14335	0.0828214	0.0833677	0
CACAAACCAAGAATCA-1	1729018	67888	182399	160697	1318034	426	0.0383668	4.00909	3.03287	0.0965359	0.0919072	0
CACAAACCAGGCCTTG-1	1351118	17069	145960	120904	1067185	345	0.0311054	3.27808	2.98609	0.096942	0.0970645	0
CACAAACCATCAAGAA-1	1165236	17462	128755	96458	922561	298	0.0268897	2.83888	3.04749	0.112094	0.109224	0
CACAAACTCGAGAGGT-1	2443022	24979	267409	206032	1944602	628	0.0568202	5.84335	3.04972	0.0822995	0.07958	0
CACACAAGTACGTTTG-1	928390	20228	101387	77988	728787	235	0.0212323	2.2635	3.01766	0.117243	0.116472	0
CACACAAGTTGCACTA-1	1933074	34106	212271	170927	1515770	490	0.0441845	4.60045	3.13786	0.0844752	0.084982	0
CACACCTGTACGTGCC-1	2062168	35032	220476	187637	1619023	523	0.0470897	4.8898	3.14106	0.0865587	0.0865589	0
CACACTCAGACGTCGA-1	2053630	22949	217545	186061	1627075	526	0.0474785	4.94296	3.14105	0.0821468	0.0836023	0
CACACTCAGCGTAGTG-1	1192988	6904	129618	95532	960934	310	0.0281	2.95577	3.12248	0.106505	0.103953	0
CACACTCGTTAAAGGT-1	2103860	23152	230295	182487	1667926	539	0.04876	5.04842	3.00981	0.0846197	0.0847751	0
CACACTCTCTACAGTG-1	1359016	9662	152476	103334	1093544	353	0.0319367	3.34153	3.00115	0.0986272	0.0963312	0
CACACTCTCTTCTTGA-1	2613982	33908	289054	199878	2091142	676	0.0610884	6.2824	2.71207	0.114845	0.114845	1
CACAGGCCATAGTGTC-1	2029164	38403	212992	170413	1607356	519	0.0468193	4.85519	2.99842	0.0920376	0.0864173	0
CACAGGCGTAGTCTGT-1	2309698	28174	250334	204225	1826965	590	0.0533426	5.49595	3.16483	0.0780365	0.0786519	0
CACAGGCTCCGTCTAC-1	2688526	49236	285156	249771	2104363	680	0.0613675	6.29545	2.8764	0.0717899	0.0725136	0
CACAGTAAGTCGTACT-1	2200514	39005	237214	193563	1730732	559	0.0503978	5.21971	3.08117	0.0863955	0.0859129	0
CACATAGAGGTATCGG-1	1183238	10630	126100	108176	938332	303	0.027391	2.89346	2.91433	0.114091	0.110659	0
CACATAGAGTCGTCCG-1	1515588	57818	155019	134938	1167813	377	0.0339782	3.58084	3.16904	0.0962755	0.0959128	0
CACATAGCACAACTTG-1	1050146	17569	113673	88780	830124	268	0.0241827	2.56528	3.09308	0.110535	0.1122	0
CACATAGGTACAATAG-1	1199238	12084	131995	93874	961285	311	0.0280548	2.95023	3.1886	0.109001	0.108953	0
CACATAGGTTGGTGAG-1	2356402	20803	252947	197040	1885612	609	0.0550731	5.69185	3.06921	0.0801634	0.0801634	0
CACATAGTCTCAGTTT-1	1270040	47238	135468	104184	983150	318	0.0286131	3.01582	3.04948	0.106396	0.103757	0
CACATTTAGCAGCGTA-1	1491390	19800	161357	131303	1178930	381	0.0343922	3.61296	2.9484	0.098328	0.0980528	0
CACATTTAGGAATCGC-1	1788962	34177	185234	172467	1397084	451	0.0407198	4.25368	3.0468	0.0941685	0.0922128	0
CACATTTCATGGAGAC-1	1666454	92810	172264	143753	1257627	406	0.0365914	3.84432	3.035	0.0964541	0.0946078	0
CACATTTGTCGCTTCT-1	1757246	135783	174807	147486	1299170	420	0.0378105	3.96021	3.00112	0.0957528	0.0957528	0
CACATTTGTTTCCTGC-1	2148104	51278	231960	185871	1678995	542	0.0488642	5.04383	3.04219	0.0865323	0.0863798	0
CACCACTCATCTAAGC-1	1668586	59918	176146	144962	1287560	416	0.0374403	3.9269	3.04863	0.0979706	0.0934025	0
CACCACTGTCATGTTG-1	1316502	9603	145111	104483	1057305	342	0.030818	3.23408	3.20009	0.105972	0.103616	0
CACCAGGAGACAGTTA-1	1559160	19763	171614	129296	1238487	400	0.0361278	3.78509	3.12957	0.095698	0.0963463	0
CACCAGGAGGAGTAGA-1	1392524	17119	150017	121675	1103713	357	0.03229	3.40481	3.04979	0.0985823	0.099491	0
CACCAGGCAATCTCTT-1	1906360	104015	196994	170916	1434435	463	0.0417667	4.33895	3.07034	0.0913105	0.0876847	0
CACCAGGCACGGCTGT-1	1937944	30805	208909	176708	1521522	491	0.0443964	4.62311	3.06749	0.0909325	0.0883262	0
CACCAGGCATTACTTC-1	1964936	116751	198865	179890	1469430	475	0.0425615	4.42367	3.04917	0.0910004	0.0894851	0
CACCTTGAGGCTCTCG-1	1682028	30158	179114	152624	1320132	426	0.0384846	4.04681	3.07706	0.0967858	0.0914252	0
CACCTTGCAGACACAG-1	1506556	13544	165383	126112	1201517	388	0.0350473	3.67561	2.99973	0.0975579	0.0967572	0
CACCTTGCAGACAGTG-1	1167746	7345	129372	96153	934876	302	0.0272366	2.87584	2.76966	0.112961	0.108018	0
CACCTTGTCCGACGTG-1	1201956	10831	130159	101537	959429	310	0.0279129	2.94854	3.11406	0.109595	0.106041	0
CACTCCAAGCAGACTG-1	1537726	14797	169410	132680	1220839	394	0.0353905	3.71143	3.00213	0.0999703	0.0970993	0
CACTCCAAGTGTCCAT-1	3946044	36235	431076	350045	3128688	1011	0.0914216	9.22122	3.14105	0.0621602	0.0632272	0
CAGAATCAGGGATGGG-1	2840352	24671	308520	243478	2263683	731	0.066114	6.75735	3.10821	0.0818561	0.0818561	1
CAGAATCTCGAAAGGC-1	1891002	60973	196657	170970	1462402	472	0.0426552	4.45853	3.02222	0.087377	0.087377	0
CAGAATCTCGGAATGG-1	1225462	11899	130654	104135	978774	316	0.0285508	3.01195	3.04647	0.112917	0.111593	0
CAGAATCTCTACGGGC-1	2253986	71928	235339	199186	1747533	565	0.0509111	5.28174	3.14631	0.0790284	0.0792903	0
CAGAGAGAGTCGTACT-1	2352722	50537	245415	206056	1850714	598	0.0539179	5.56582	3.00122	0.0871148	0.0849434	0
CAGAGAGAGTGAAGAG-1	1478856	20427	156862	124942	1176625	380	0.0343247	3.60818	3.10594	0.101275	0.100236	0
CAGAGAGCACGAGCTC-1	1774744	52820	186143	162178	1373603	444	0.0400016	4.18561	3.1386	0.0901859	0.0905446	0
CAGAGAGTCCGAAGCC-1	1705046	63664	176436	154110	1310836	423	0.038234	4.01962	3.10011	0.0937161	0.0929198	0
CAGAGAGTCCGAGATT-1	1155904	42167	121931	94700	897106	290	0.0261972	2.76371	3.23489	0.109085	0.109085	0
CAGATCAAGAAGGGTA-1	1734182	17335	186685	147320	1382842	447	0.0403849	4.21631	2.98191	0.0917075	0.0918859	0
CAGATCACATGCCGCA-1	1223384	68330	125705	102848	926501	299	0.0269253	2.85103	3.03835	0.116217	0.114461	1
CAGATCAGTTCTGTCC-1	2148434	83796	226658	188404	1649576	533	0.0478816	4.94504	3.03349	0.0892516	0.0903213	0
CAGCAGCGTTCAAGGG-1	1627262	23578	173280	140863	1289541	417	0.0376233	3.94769	3.1108	0.0983877	0.0964168	0
CAGCAGCTCCCGGACA-1	1666458	67209	172420	150578	1276251	412	0.0371593	3.89802	3.25791	0.124362	0.123447	1
CAGCAGCTCGCAACGC-1	1471326	29835	153922	127792	1159777	375	0.0337591	3.55581	2.99611	0.100559	0.0980322	0
CAGCATAAGCGTTGCC-1	1967240	32020	211599	175080	1548541	500	0.0452222	4.70764	3.02067	0.0899967	0.0884357	0
CAGCATACAAACGGGT-1	2404860	50224	257668	217096	1879872	607	0.0548875	5.65901	3.02184	0.080834	0.0795761	0
CAGCATACACGGAATG-1	1409624	14844	153066	117269	1124445	363	0.0327966	3.44444	3.09795	0.104063	0.101566	0
CAGCATAGTCCGCAGT-1	2033658	30808	217829	183230	1601791	517	0.0466819	4.84602	3.12281	0.0890046	0.0876188	0
CAGCCGAAGCGTCAAG-1	1362142	12211	142308	121258	1086365	351	0.0317208	3.34189	3.04519	0.103429	0.103429	0
CAGCCGACAAACCGAG-1	1934040	42893	208502	169865	1512780	489	0.0440608	4.59253	3.354	0.114962	0.114628	1
CAGCGACAGCGCCTCA-1	1779958	31732	188649	162297	1397280	451	0.0407333	4.24942	3.09685	0.0899	0.0897843	0
CAGCGACCAAGTCGGA-1	1834776	26808	197830	162518	1447620	468	0.0422079	4.4105	3.0381	0.0924981	0.0914445	0
CAGCTAATCCACTTCG-1	1364382	34342	146702	127806	1055532	341	0.0306905	3.24881	3.14412	0.0979054	0.0982441	0
CAGCTAATCGAAAGGC-1	2131100	53270	225661	195028	1657141	535	0.0482498	5.02217	3.03638	0.0866225	0.0851726	0
CAGCTGGAGCCACCTG-1	1344510	9808	144109	119732	1070861	346	0.0311482	3.27415	2.99127	0.103786	0.101445	0
CAGCTGGGTCCTTGGG-1	1598564	17058	172500	141194	1267812	410	0.0370429	3.88582	3.02278	0.0903093	0.0920591	0
CAGCTGGTCACGGTAT-1	2317042	32578	249417	191528	1843519	596	0.0537064	5.53154	3.00135	0.0834945	0.0808234	0
CAGGTGCCAGCATGTT-1	1211912	13658	131366	94811	972077	314	0.0283633	2.98036	3.14425	0.104913	0.105203	0
CAGGTGCTCGAGGTGA-1	1542410	19206	161765	132391	1229048	397	0.0358568	3.76396	3.13177	0.0988961	0.0968881	0
CAGTAACAGACCACGA-1	3172984	34101	344305	283953	2510625	811	0.0732587	7.48311	3.08641	0.0671274	0.0673392	0
CAGTAACAGCACCGCT-1	1872596	97273	192526	164935	1417862	458	0.0412932	4.32532	3.10957	0.091551	0.091788	0
CAGTAACCACACCTAA-1	1163364	10172	129244	95135	928813	300	0.0271405	2.86082	3.00987	0.107058	0.106234	0
CAGTAACCATACGTTG-1	960866	8542	105429	74022	772873	250	0.022603	2.39135	3.14462	0.12367	0.119852	0
CAGTCCTAGTCAAGGC-1	1663460	54138	176876	145983	1286463	416	0.0374261	3.921	3.12067	0.0943415	0.0932731	0
CAGTCCTGTCTTCACC-1	2654606	53363	285662	236403	2079178	672	0.0606374	6.23491	3.02212	0.0757994	0.0755295	0
CATATGGTCTAGACAC-1	2190552	49579	227484	210433	1703056	550	0.0496118	5.15196	3.09932	0.0824418	0.0826542	0
CATATTCCAGTAGAAT-1	944598	5651	102968	78281	757698	245	0.0221949	2.34468	3.03593	0.126051	0.121102	0
CATATTCGTCGCGCTA-1	1456806	45022	145073	133927	1132784	366	0.0330091	3.47136	3.06253	0.0997856	0.0997235	0
CATATTCGTGACCTGC-1	2194712	48274	231466	194156	1720816	556	0.0501424	5.19168	3.14299	0.0818066	0.0833177	0
CATATTCTCTTGCTTA-1	1745252	19774	186370	152115	1386993	448	0.040493	4.23087	3.11918	0.0942137	0.0916383	0
CATCAAGTCCTACGAA-1	1292354	14362	142175	112046	1023771	331	0.0298085	3.14466	3.10396	0.0982707	0.100234	0
CATCAAGTCTAGCCTC-1	1936188	42093	203728	176775	1513592	489	0.0441822	4.61262	3.06786	0.0905673	0.0888549	0
CATCAAGTCTCCATGC-1	861250	19557	93483	67811	680399	220	0.0199375	2.12094	3.07239	0.119737	0.120953	0
CATCAGAGTTAGTGAA-1	1848376	16636	202758	158478	1470504	475	0.042868	4.46304	3.02222	0.087817	0.0878349	0
CATCCACCATTACAGC-1	2145348	64069	229629	180207	1671443	540	0.0486042	5.03519	2.89761	0.0861578	0.0846862	0
CATCCACTCCTGCGTT-1	1880724	46527	201187	161541	1471469	475	0.0428608	4.45999	3.1565	0.088925	0.0895555	0
CATCCACTCCTTGAAG-1	1150670	9958	128273	97456	914983	296	0.0267727	2.82497	3.03755	0.107878	0.107371	0
CATCGAACAATGGGAC-1	2130288	106028	222168	182676	1619416	523	0.0470976	4.90409	3.06087	0.0882425	0.0849863	0
CATCGAACACGACGCT-1	1490770	89436	151836	126513	1122985	363	0.0326468	3.43584	3.10575	0.128257	0.129381	1
CATCGAACATTTCGTT-1	1699224	27548	184226	144439	1343011	434	0.0391026	4.08661	3.10421	0.0953489	0.0914673	0
CATCGAAGTGCTCGAC-1	1639564	43619	172083	152945	1270917	411	0.03696	3.87426	3.09529	0.0943365	0.0940125	0
CATCGAAGTTTGGCGC-1	1335302	48508	137663	119909	1029222	332	0.0299604	3.16597	3.04542	0.106473	0.105052	0
CATCGGGCACCCAAAT-1	2032452	27036	223609	166025	1615782	522	0.0471164	4.883	3.09753	0.089316	0.0852852	0
CATCGGGTCTCAGTTT-1	1473728	69926	156649	119774	1127379	364	0.0327784	3.44141	3.04483	0.101885	0.10065	0
CATGACACAACTCGCG-1	777788	71451	75117	65515	565705	183	0.0164025	1.76261	3.04693	0.137557	0.132871	0
CATGACAGTTTACTCT-1	2172104	95810	225968	191806	1658520	536	0.0480253	4.93926	3.18906	0.0972127	0.0953946	1
CATGACATCTCCGGAG-1	1568590	20516	166384	138106	1243584	402	0.0363123	3.81118	3.09986	0.0991591	0.0978257	0
CATGCCTGTCCGCAAC-1	2225014	34727	236967	202839	1750481	565	0.050946	5.27059	3.02661	0.0843444	0.0844539	0
CATGCCTGTTACGGCC-1	1722280	35215	182601	164982	1339482	433	0.0389766	4.07489	3.06055	0.0966499	0.0930458	0
CATGCCTTCATGTGAC-1	2072428	46502	219769	185529	1620628	524	0.0472106	4.90436	3.13028	0.0838436	0.0846055	0
CATGGCGAGATATGGT-1	1958860	19573	211885	158726	1568676	507	0.0458454	4.75748	3.04559	0.0893833	0.086786	0
CATGGCGCAGTCGGAA-1	797928	12642	84291	66710	634285	205	0.0185945	1.98829	3.10872	0.131006	0.129137	0
CATGGCGCATTTGCGA-1	555382	6119	57978	50679	440606	142	0.0128798	1.38939	2.91091	0.155278	0.15308	0
CATGGCGTCGAGCACC-1	832524	22845	71074	75381	663224	214	0.0193526	2.07067	3.13412	0.124377	0.127485	0
CATTATCAGCGTGAAC-1	2578918	49940	272708	225105	2031165	656	0.059239	6.08802	3.04762	0.0799834	0.0793647	0
CATTATCCAACAGCCC-1	1041272	39354	107291	94142	800485	259	0.0233893	2.49001	3.13535	0.120549	0.120193	0
CATTATCCATAGGTCT-1	4119828	157262	412876	362343	3187347	1030	0.0918344	9.09041	3.17727	0.0855308	0.0855308	1
CATTATCGTAAGAAGG-1	1289738	8519	134863	111724	1034632	334	0.0302673	3.18986	3.06189	0.103716	0.103746	0
CATTCGCAGCAAATCA-1	2069318	94509	214843	179313	1580653	511	0.046019	4.78393	3.0092	0.0856216	0.0861726	0
CATTCGCCACGCACGT-1	1499436	27556	158099	136232	1177549	380	0.0343458	3.59798	3.0046	0.1045	0.0999014	0
CCAATCCGTCAAGCCC-1	1518854	83271	154447	131380	1149756	371	0.0334753	3.52741	2.93028	0.100932	0.0992278	0
CCAATCCTCCGACGTG-1	1038500	16441	111213	86067	824779	266	0.0239615	2.5396	2.98757	0.121559	0.117354	1
CCACCTAAGCTCCTTC-1	2333238	54287	247855	213557	1817539	587	0.0529159	5.44864	3.10964	0.0846202	0.0812049	0
CCACCTAAGTGGTAGC-1	2819020	23751	314679	248923	2231667	721	0.0650523	6.64874	3.02141	0.0796581	0.0785812	0
CCACCTAAGTTAGGTA-1	1533368	11662	168247	123262	1230197	397	0.0358766	3.76133	3.04703	0.102283	0.100529	1
CCACCTAGTTCGAGCC-1	1443238	84463	146910	129206	1082659	350	0.0315164	3.333	2.90731	0.104483	0.104009	0
CCACGGAAGACTGTAA-1	1362894	15869	145102	108168	1093755	353	0.0317158	3.32775	3.08127	0.106513	0.102927	0
CCACGGACAAAGTGGC-1	2764182	33997	303195	222935	2204055	712	0.0642807	6.58496	4.3198	0.147061	0.147061	1
CCACGGACAGAAGACC-1	2244778	60109	234007	200669	1749993	565	0.0509204	5.26699	3.11915	0.0825826	0.0835858	0
CCACTACAGACAAAGG-1	1303838	10658	142717	111096	1039367	336	0.0303494	3.20357	3.07997	0.102441	0.103005	0
CCACTACAGAGACTAT-1	1957250	22063	213289	166056	1555842	503	0.0453914	4.71241	3.02797	0.0890376	0.0871393	1
CCACTACTCTACGGCG-1	1005072	64878	101137	87973	751084	243	0.0217893	2.32345	3.0564	0.116816	0.118948	0
CCACTACTCTCGGAAT-1	2590632	36409	280649	223299	2050275	662	0.0597717	6.1431	3.11866	0.0806555	0.0779712	0
CCAGCGATCTACAGTG-1	1080628	14437	117828	85861	862502	279	0.0250194	2.63953	2.98387	0.113198	0.112846	0
CCATGTCTCGAGTACT-1	2195948	60394	232538	189247	1713769	554	0.0499522	5.17255	3.03098	0.0916234	0.0889239	0
CCATGTCTCGCTGAAT-1	1423912	19745	152685	125435	1126047	364	0.0328076	3.43206	3.13015	0.100123	0.100492	0
CCATTCGAGTGCTGCC-1	2016674	54727	212415	177452	1572080	508	0.0458705	4.76235	3.02469	0.0918748	0.0880549	0
CCATTCGCACATAAAG-1	1134864	12700	125307	91455	905402	292	0.0263944	2.78505	3.10672	0.111822	0.111062	0
CCCAATCGTCGACCAC-1	2185784	51776	222876	200972	1710160	552	0.0498458	5.16762	2.95568	0.0849229	0.0841864	0
CCCAGTTAGCACGCCT-1	2071046	60665	216533	190897	1602951	518	0.0466803	4.857	3.17445	0.0895374	0.0862437	0
CCCATACAGCCACGTC-1	1188740	30847	126489	102521	928883	300	0.0270024	2.85602	2.91623	0.111025	0.107254	0
CCCATACCAACGAAAT-1	1926286	33499	206859	168495	1517433	490	0.0442523	4.59651	2.91737	0.0890631	0.0873547	0
CCCATACCACAAGCTT-1	1789668	116127	182162	151371	1340008	433	0.038954	4.07927	3.0436	0.0940629	0.0928694	0
CCCATACCATCTTTCA-1	1726126	78372	175896	155637	1316221	425	0.038309	4.01884	2.98925	0.0912146	0.0919823	0
CCCTCCTAGCAATCTC-1	2956678	50191	315387	251316	2339784	756	0.0682517	6.9779	2.76941	0.10159	0.10159	1
CCCTCCTCAGAATTCC-1	1609118	78850	162984	143542	1223742	395	0.0355374	3.7182	3.01736	0.102891	0.0980557	0
CCCTCCTGTATTCGCA-1	1118800	39483	114055	103616	861646	278	0.025081	2.65475	3.03498	0.117007	0.113953	0
CCGGGATCACCAATGT-1	1278264	13265	137914	105949	1021136	330	0.0297897	3.12473	3.0362	0.100533	0.102965	0
CCGGTAGAGCCAGTTT-1	1334556	58485	132447	109832	1033792	334	0.0300728	3.16212	2.98982	0.109399	0.107345	0
CCGGTAGAGCCTATGT-1	416750	5912	42314	32470	336054	109	0.00977259	1.04893	3.00515	0.177188	0.172792	0
CCGGTAGGTTCAGTAC-1	2180036	58397	225555	187195	1708889	552	0.049745	5.13134	3.00249	0.0876609	0.0861018	0
CCGGTAGTCGAGTTGT-1	2292410	35433	239561	196162	1821254	588	0.0532606	5.5036	3.00302	0.0826716	0.0815342	0
CCGGTAGTCGCGATGC-1	1351426	44332	137523	113547	1056024	341	0.0307355	3.23769	3.10992	0.103296	0.101006	0
CCGTACTAGGCTCATT-1	1942124	36088	199129	166966	1539941	497	0.0449262	4.66611	3.20514	0.0864231	0.086425	0
CCGTACTTCGGAGAGT-1	1747252	19932	185489	155321	1386510	448	0.0405377	4.22718	2.89615	0.0923207	0.091113	0
CCGTGGAAGTAGATGT-1	1260710	26687	128976	101156	1003891	324	0.0291573	3.0717	3.10994	0.107421	0.106556	0
CCGTGGACACCAAAGG-1	946662	9488	97137	81474	758563	245	0.0221181	2.35506	3.13897	0.116665	0.114339	0
CCGTGGACACTGGCCA-1	1445510	46353	144686	126682	1127789	364	0.0328241	3.46484	2.98873	0.101564	0.099943	0
CCGTGGAGTCAACCGC-1	640124	15586	60323	57542	506673	164	0.0147415	1.58089	3.04222	0.14557	0.147045	0
CCGTTCAAGTCGCCGT-1	2035446	23552	209026	181368	1621500	524	0.0472676	4.91761	3.14288	0.0870052	0.0857879	0
CCTAAAGGTACCGTGC-1	1243776	46411	128052	110346	958967	310	0.0278884	2.94711	3.10787	0.108497	0.106254	0
CCTAAAGTCAAGCCGC-1	1537612	16542	162673	142891	1215506	393	0.0354577	3.73465	3.03793	0.0978236	0.0968796	0
CCTACACAGGGATCTG-1	484660	3565	53439	41539	386117	125	0.0113005	1.21542	3.0296	0.16462	0.165391	0
CCTACACCAACCGCTG-1	975884	18856	103875	86228	766925	248	0.0223051	2.36806	2.98768	0.123047	0.119257	0
CCTACACGTGGAAGGG-1	1835666	14078	194920	156800	1469868	475	0.0429323	4.47748	3.08143	0.0897318	0.088296	0
CCTACACTCGCGATGC-1	1559590	39518	162674	146887	1210511	391	0.0352017	3.69347	3.1309	0.0987585	0.0963462	0
CCTACACTCGTTATTC-1	2175604	42149	231522	188271	1713662	554	0.049824	5.14611	3.22478	0.0843546	0.0840779	0
CCTACACTCTCAGATG-1	963422	11643	105567	78705	767507	248	0.0223925	2.37901	2.98466	0.116368	0.115235	0
CCTACCATCGGAGAGT-1	1835762	16302	197301	161268	1460891	472	0.0426829	4.43621	2.95226	0.0886196	0.0870587	0
CCTAGCTCAATCCGTA-1	1056978	11035	113506	90980	841457	272	0.0245689	2.60314	3.02584	0.113415	0.111208	0
CCTAGCTTCATGTCAG-1	1898290	17077	204875	163866	1512472	489	0.0442148	4.59776	3.04693	0.0871899	0.0868695	0
CCTAGCTTCTACATGG-1	1041660	7911	113352	86255	834142	269	0.0243217	2.56817	3.05403	0.110805	0.112812	0
CCTATTAAGCCAACAG-1	1267868	15635	136738	109598	1005897	325	0.0293294	3.09456	3.04663	0.103216	0.102076	0
CCTATTACAACAGCCC-1	1252004	60568	127948	115999	947489	306	0.0275621	2.92398	3.02105	0.106884	0.106884	0
CCTATTACACGAGTTT-1	1175852	61566	121358	96311	896617	290	0.0261144	2.76286	3.08808	0.108027	0.110123	0
CCTATTAGTATTCGTG-1	958152	9371	101614	80355	766812	248	0.0223499	2.37116	3.04553	0.118832	0.116626	0
CCTATTAGTGACCCAC-1	2067548	28843	219818	182638	1636249	529	0.0477413	4.95433	3.01955	0.0887623	0.0887485	0
CCTATTATCGAACCCG-1	1295192	42853	131573	120488	1000278	323	0.02909	3.0837	2.9918	0.106454	0.103417	0
CCTCTGACATGGGCCT-1	1626814	77879	168080	152149	1228706	397	0.03578	3.75377	2.94139	0.10266	0.0960378	0
CCTTACGAGTGACTCT-1	1754386	75780	179257	170786	1328563	429	0.0384838	3.97679	2.93451	0.104435	0.0986243	0
CCTTACGCAAGGTATA-1	1468810	11290	159381	120769	1177370	380	0.034397	3.60571	3.01706	0.099685	0.0968888	0
CCTTACGCATACGTTG-1	1006224	10050	108505	80568	807101	261	0.0235433	2.48658	2.89787	0.116462	0.114317	0
CCTTACGTCATCAGCA-1	1504350	42862	156605	127678	1177205	380	0.0343217	3.61088	3.17059	0.0953502	0.0948456	0
CCTTCCCCAACCCTGG-1	1575962	12697	169033	138471	1255761	406	0.0366549	3.84157	3.03378	0.096033	0.0944235	0
CCTTCCCCAACGTCTA-1	1817908	43010	192616	164028	1418254	458	0.0413436	4.32084	3.05949	0.0908096	0.0891219	0
CCTTCCCGTTCAGGTT-1	1694660	24383	182617	138091	1349569	436	0.0393549	4.11267	3.07171	0.0922565	0.0904598	0
CCTTCCCTCGCGGACT-1	2050046	46035	214846	184208	1604957	518	0.0467286	4.84504	2.9853	0.0890908	0.08577	0
CCTTCGAAGGTGTTAA-1	1401088	16519	153925	113399	1117245	361	0.0325991	3.41565	3.12717	0.112885	0.109581	1
CCTTCGAAGTCGTCCG-1	1693476	45337	175468	152401	1320270	426	0.0384081	4.03525	3.20679	0.0888819	0.091309	0
CCTTCGATCAGCAGCC-1	1722542	51913	181552	156484	1332593	430	0.0388171	4.065	2.75473	0.0898722	0.0905796	0
CCTTCGATCAGTACCA-1	2142354	59744	227802	183099	1671709	540	0.0486295	5.04426	3.08205	0.0849936	0.0837953	0
CGAACATAGGCTAGTG-1	1480506	13051	161909	116417	1189129	384	0.0347149	3.63292	2.98302	0.0998902	0.0980679	0
CGAACATGTGACTGAG-1	1382770	15416	149996	134251	1083107	350	0.0316413	3.31771	2.05813	0.104619	0.104175	0
CGAACATTCAGTACCA-1	2148394	48823	228924	188575	1682072	543	0.0489411	5.08056	3.00929	0.0805304	0.0807871	0
CGAACATTCTGGGATT-1	1519344	41931	162564	126803	1188046	384	0.0346916	3.63524	3.14356	0.0976412	0.0953624	0
CGAATGTAGTACGACG-1	1426342	32493	148871	127547	1117431	361	0.0324337	3.41693	2.97726	0.101806	0.101806	0
CGAATGTCAGACAGTG-1	1338032	12233	146804	104602	1074393	347	0.0313691	3.29553	3.14082	0.106762	0.10331	0
CGAATGTCAGCCCATG-1	1143972	10785	124248	96891	912048	295	0.0265934	2.81432	3.11697	0.109629	0.107722	0
CGAATGTGTGTCAACT-1	2357762	88055	245848	218626	1805233	583	0.0525615	5.42671	3.07675	0.0869883	0.0824866	0
CGACCTTAGGGTAACC-1	1258438	20218	133529	112249	992442	321	0.0289187	3.0515	3.14352	0.10811	0.105989	0
CGACCTTAGTGTTTGC-1	2188530	74852	227238	195990	1690450	546	0.0492236	5.11664	3.04592	0.0837182	0.0842703	0
CGACCTTCAGTCGGAA-1	1778448	13729	195386	155289	1414044	457	0.0412066	4.30471	2.95914	0.0894433	0.0885391	0
CGACTTCGTGGTGCAA-1	1744136	17817	185550	154936	1385833	448	0.0404443	4.22821	3.05215	0.0895136	0.088981	0
CGAGAAGCAAACTCAC-1	2477078	40756	262920	229109	1944293	628	0.0567195	5.85217	3.14375	0.0777936	0.0782854	0
CGAGAAGTCCGAGATT-1	1016972	34507	108194	82513	791758	256	0.0231286	2.44406	3.11864	0.124355	0.127883	1
CGAGCACAGGCGATAC-1	2158970	51247	229803	179207	1698713	549	0.0494975	5.12279	3.01069	0.0860849	0.0856648	0
CGAGCACCACGATGGA-1	1678868	17816	179208	135181	1346663	435	0.0393046	4.10659	3.30826	0.120854	0.121044	1
CGAGCACCAGATATCC-1	1889582	75681	196412	161726	1455763	470	0.0422518	4.37176	2.91403	0.0948357	0.0922739	0
CGAGCACGTCGAGTAG-1	343464	9168	31598	26752	275946	89	0.00803311	0.86663	2.96863	0.189519	0.19163	0
CGAGCACTCAAGTTGC-1	1805596	38366	189155	167254	1410821	456	0.041086	4.30252	3.10889	0.0848954	0.0848954	0
CGAGCACTCGGAAGAC-1	1926266	72299	193499	165750	1494718	483	0.0435761	4.54458	3.04391	0.0871298	0.0890491	0
CGAGCACTCTGATCAG-1	1820306	21160	193213	161955	1443978	466	0.0421703	4.40148	2.88314	0.0890799	0.0893776	0
CGAGCCAAGCTGGTCC-1	1951710	61554	201483	171413	1517260	490	0.0440331	4.56942	2.99108	0.0951861	0.0942642	0
CGAGCCAAGGCATTTC-1	2237266	65543	230560	195846	1745317	564	0.0503214	5.13089	3.0303	0.089972	0.0897073	1
CGAGCCACAAGAACTA-1	1589222	41654	165668	145203	1236697	399	0.0360525	3.78642	3.02139	0.0929317	0.0938258	0
CGAGCCACAGACGAGT-1	2070508	37207	220476	183209	1629616	526	0.0475771	4.9316	3.19141	0.083702	0.0833452	0
CGAGCCACAGGACCAA-1	1804880	20873	189680	164570	1429757	462	0.0416999	4.35882	2.9868	0.088339	0.087677	0
CGAGCCACATAGTGAA-1	1358980	14795	145889	113244	1085052	351	0.0316172	3.32779	3.06036	0.103307	0.101395	0
CGATCGGGTACCGTGC-1	1496770	64643	153610	128283	1150234	372	0.0334199	3.51694	3.07463	0.0993233	0.0981321	0
CGATGGCTCATCGCGG-1	2162090	41153	225029	179754	1716154	554	0.0500081	5.19142	4.4796	0.11762	0.11762	1
CGATGGCTCGACAATC-1	2559804	49842	267733	212367	2029862	656	0.0590697	6.0417	3.51848	0.128309	0.125135	1
CGATGTAAGATCGGGT-1	2377726	29888	252704	204255	1890879	611	0.0552165	5.69674	3.046	0.0776323	0.0791355	0
CGATGTACAAGTACAA-1	1296938	16032	140285	106126	1034495	334	0.0300606	3.16262	2.99753	0.108042	0.103919	0
CGATGTAGTCGCCAAC-1	367326	3105	35119	31141	297961	96	0.0087099	0.943983	3.04957	0.18059	0.182014	0
CGATGTATCTCCAGCT-1	561236	11227	59593	50085	440331	142	0.0128605	1.3821	2.91562	0.155886	0.153104	0
CGATTGAAGCTAGCCC-1	1698570	83075	172577	150416	1292502	418	0.0376066	3.9534	3.14161	0.094071	0.0940661	0
CGATTGACACCTCCAT-1	1961760	20872	211484	172691	1556713	503	0.045504	4.73138	2.91822	0.0874034	0.0886955	0
CGATTGAGTAAGAAGG-1	1363116	12149	146058	113640	1091269	353	0.0319167	3.36082	3.00303	0.0956565	0.0956565	0
CGATTGAGTACTCCGG-1	1845060	24862	195973	168821	1455404	470	0.0424772	4.44196	3.048	0.0866568	0.0856071	0
CGATTGAGTATTCGCA-1	1750174	56348	183494	151761	1358571	439	0.0395598	4.15307	3.0442	0.0935763	0.0926097	0
CGATTGAGTCAACTCA-1	1480450	43704	157932	136270	1142544	369	0.0332259	3.48611	3.0328	0.105483	0.0981618	0
CGATTGAGTGCATCTA-1	1754316	29993	186564	151898	1385861	448	0.0403956	4.2201	3.03413	0.0925698	0.0904076	0
CGATTGAGTTGGCGTC-1	1516144	83879	150376	128771	1153118	372	0.033579	3.52919	3.03736	0.118217	0.118217	1
CGATTGATCGTGCTAA-1	1771556	13391	193330	145494	1419341	458	0.0414002	4.30563	3.25378	0.120425	0.118089	1
CGCCAAGAGGCTCAGA-1	1693462	13969	184756	146293	1348444	436	0.0393714	4.12462	3.07384	0.0936209	0.0914283	0
CGCCAAGCATAGGTCT-1	2155770	72872	214828	193507	1674563	541	0.0480895	4.87014	2.98129	0.0934259	0.0931654	1
CGCGGTAGTCGGAAGT-1	2052592	42452	214872	177329	1617939	523	0.0472587	4.90471	3.10941	0.0850247	0.0834928	0
CGCGTTTCACAAGCTT-1	2137846	36807	223571	194298	1683170	544	0.0490076	5.10643	3.13917	0.0808967	0.0808967	0
CGCGTTTGTTGAACTC-1	1216418	16242	126888	105461	967827	313	0.0282584	2.98229	2.94058	0.120875	0.120875	1
CGCGTTTTCTGGATCA-1	2059390	67399	212019	181103	1598869	516	0.0465344	4.84422	3.10815	0.0841286	0.085803	0
CGCTATCAGGGATTTA-1	1965940	30304	209092	166645	1559899	504	0.0455509	4.73472	3.18046	0.0996649	0.0981002	1
CGCTATCGTGATTGTC-1	2033294	41042	213930	169523	1608799	520	0.0468524	4.85488	2.9994	0.086848	0.0849192	0
CGCTATCTCCGGCTAG-1	1670860	18484	179356	148689	1324331	428	0.0386818	4.04892	3.16989	0.0940331	0.0929953	0
CGCTATCTCGACTTCC-1	2075530	65721	215389	186045	1608375	520	0.0467794	4.85095	3.15373	0.0872085	0.0873113	0
CGCTTCACAAGCACGA-1	1475008	15596	156589	133370	1169453	378	0.0340997	3.5947	3.04586	0.0975325	0.0958791	0
CGCTTCACACGAAGGT-1	2160344	21364	232354	187257	1719369	555	0.0502033	5.19963	2.92695	0.0828358	0.0816701	0
CGCTTCAGTTCTAGTG-1	1125858	10442	123382	86312	905722	293	0.0264648	2.78633	3.03922	0.112076	0.108826	0
CGGACACAGACGCTTT-1	2279682	90829	237807	201293	1749753	565	0.0509221	5.2823	3.18153	0.0841692	0.0821583	0
CGGACACGTAGTAGTA-1	1179800	13142	130791	94287	941580	304	0.0274618	2.89891	2.98439	0.104294	0.106274	0
CGGACACGTCTAGGTT-1	1425554	23793	154782	116280	1130699	365	0.0329908	3.4648	3.10746	0.0979394	0.0981669	0
CGGACACTCGAGTTGT-1	2539928	39105	276136	222285	2002402	647	0.0584151	6.00413	2.99691	0.0765613	0.0779602	0
CGGACGTCACTTGCTC-1	318906	2638	34223	27581	254464	82	0.00742997	0.806293	3.06637	0.200468	0.203631	0
CGGACGTTCCTGATTT-1	2189420	72218	235230	176236	1705736	551	0.0495598	5.11704	3.05569	0.0933113	0.0931719	1
CGGAGCTAGGCTACGA-1	1415898	9461	162235	127161	1117041	361	0.0325482	3.44012	3.07134	0.101467	0.0982458	0
CGGAGCTGTCCGAAGA-1	1349038	21643	151981	118411	1057003	341	0.0308427	3.25592	3.10413	0.101141	0.100334	0
CGGAGCTTCTAGACAC-1	2244246	62228	249449	197465	1735104	560	0.0505261	5.23874	3.10812	0.0819182	0.0799212	0
CGGAGTCAGAAACCTA-1	1116420	24811	121079	103571	866959	280	0.0252758	2.682	3.06576	0.115098	0.111813	0
CGGAGTCAGCATGGCA-1	2001692	53690	218702	172657	1556643	503	0.0453291	4.72417	3.08399	0.0841802	0.0847101	0
CGGAGTCAGCCAACAG-1	1462388	23969	161942	126379	1150098	372	0.0334922	3.52316	3.06413	0.095297	0.0956866	0
CGGAGTCCAGAGGCAT-1	2891232	44068	312975	254950	2279239	736	0.0665098	6.80039	3.18411	0.0744758	0.0744758	0
CGGAGTCCAGCTTGAT-1	3160210	32843	348492	266420	2512455	812	0.0732186	7.46211	3.0373	0.0679366	0.0667103	0
CGGAGTCGTATCAGTC-1	1544512	25173	174847	132727	1211765	391	0.0353074	3.70085	3.08918	0.0932546	0.0927958	0
CGGAGTCGTCTTCACC-1	1830202	34642	192569	169211	1433780	463	0.0418118	4.37097	3.11043	0.0885436	0.0885436	0
CGGCTAGAGACGCACA-1	1764988	23547	186281	162522	1392638	450	0.0405983	4.24962	3.01036	0.0886755	0.087763	0
CGGCTAGAGTAGCCGA-1	1733798	6645	186940	161369	1378844	445	0.0402421	4.21747	3.07347	0.0937305	0.0915908	0
CGGCTAGAGTAGTATG-1	1272664	12240	138067	97388	1024969	331	0.0299208	3.14515	2.99778	0.105875	0.105796	0
CGGCTAGGTGTCAACT-1	2996998	67147	318703	266036	2345112	758	0.0683946	7.00795	2.93082	0.0727456	0.0730449	0
CGGCTAGGTTCTTCGC-1	1976848	33868	211107	178245	1553628	502	0.0453241	4.72495	2.97874	0.0914803	0.0914131	0
CGGCTAGTCATGTGAC-1	2053004	56203	215644	178289	1602868	518	0.0466916	4.85623	3.06913	0.0847917	0.083939	0
CGGGTCAGTCATTACG-1	1552808	31640	163699	136234	1221235	394	0.0354829	3.7244	3.00542	0.0977654	0.0965013	0
CGGTTAACACCACATA-1	1270688	10741	141264	104608	1014075	328	0.029589	3.11404	3.13242	0.105147	0.103621	0
CGGTTAACATGGAGAC-1	1498302	104708	151215	128010	1114369	360	0.0324196	3.41713	2.99795	0.0987731	0.0995912	0
CGTAGCGAGGACAGAA-1	1180076	15168	121516	98800	944592	305	0.0275313	2.90575	3.0335	0.105041	0.106027	0
CGTAGCGAGTACGATA-1	1236012	12302	131506	102018	990186	320	0.0288471	3.02758	3.19368	0.0988238	0.0988238	0
CGTAGCGCAACGGGAT-1	1587150	17055	160982	133511	1275602	412	0.0372968	3.88494	3.00319	0.100663	0.0979481	0
CGTAGGCAGGCGTTGA-1	1084734	16901	104742	95325	867766	280	0.0253174	2.68912	3.04192	0.115174	0.109684	0
CGTAGGCCACTTGTTT-1	1328928	34264	121929	110305	1062430	343	0.0309671	3.24665	3.00915	0.103872	0.102257	0
CGTAGGCCATGAGGGT-1	1709230	30056	159809	148095	1371270	443	0.0400374	4.17267	3.04191	0.0923435	0.0910424	0
CGTAGGCGTTGAACAA-1	1527450	27372	153095	128221	1218762	394	0.0355401	3.72328	3.56069	0.137337	0.137337	1
CGTCACTAGGCGCTCT-1	1903772	53819	189760	164639	1495554	483	0.043463	4.53425	3.07445	0.0917745	0.0902856	0
CGTCACTAGTCCCACG-1	1526544	20560	158092	137905	1209987	391	0.0351896	3.7038	3.05966	0.0961776	0.0958945	0
CGTCACTCATTCCGAA-1	1515310	15582	161060	128295	1210373	391	0.0352779	3.70716	3.04757	0.0952966	0.0921067	0
CGTCACTTCGTTACCC-1	2000396	22121	212880	176879	1588516	513	0.0462362	4.81086	3.14462	0.0820394	0.0814526	0
CGTCACTTCTTAGCTT-1	1458070	84081	147266	121206	1105517	357	0.0321589	3.3604	3.01557	0.140675	0.140675	1
CGTCAGGAGCAGGCTA-1	1527678	32382	154354	135539	1205403	389	0.035185	3.6983	2.94062	0.0961139	0.0926375	0
CGTCAGGAGGACAGCT-1	1527512	42237	153792	140363	1191120	385	0.0347031	3.65748	2.99811	0.0956483	0.095308	0
CGTCAGGCACGAGCTC-1	1277054	45275	130755	114934	986090	319	0.0287227	3.03811	3.04609	0.104994	0.1036	0
CGTCCATGTAGATGTA-1	856004	11200	86610	68326	689868	223	0.0200704	2.12988	2.99887	0.119403	0.12148	0
CGTCCATTCTCCACAC-1	2261368	58891	236159	191907	1774411	573	0.0516849	5.354	3.0114	0.0855019	0.0819	0
CGTCTACCAACGACTT-1	1810266	37553	186456	160975	1425282	460	0.0414456	4.32835	3.09878	0.0913308	0.0910939	0
CGTCTACCAAGACGAC-1	1287782	20438	133208	108240	1025896	331	0.0299918	3.16119	2.64141	0.138978	0.137895	1
CGTCTACCACAGCTGC-1	1566836	50419	153256	137943	1225218	396	0.0356893	3.749	3.26559	0.0959431	0.0959431	0
CGTCTACGTGGAGCTA-1	1612578	48519	163870	141223	1258966	407	0.0367185	3.85778	3.0991	0.0958626	0.0941735	0
CGTCTACTCTTAAGGC-1	1624182	57473	166136	142202	1258371	406	0.0366408	3.84285	3.24996	0.0955636	0.0955636	0
CGTGAGCTCGAATGTC-1	1474586	28227	147809	128549	1170001	378	0.0340892	3.57512	3.02306	0.0996648	0.0996648	0
CGTGTAAAGTTATCGC-1	1296870	32280	116722	106930	1040938	336	0.0303409	3.18839	4.04088	0.150169	0.150169	1
CGTGTAAGTAGGTTTC-1	1200112	49514	104926	107762	937910	303	0.027272	2.88224	3.15341	0.10616	0.10616	0
CGTGTAAGTTTCCGAA-1	1069042	18652	103870	90994	855526	276	0.0249037	2.63315	3.0014	0.112026	0.112238	0
CGTGTCTCAACCGCTG-1	561062	14089	50039	49135	447799	145	0.0130132	1.39835	3.00756	0.151919	0.146535	0
CGTGTCTCACAGCTAT-1	1019540	18698	94079	88603	818160	264	0.0238034	2.52056	3.08916	0.114907	0.111613	0
CGTGTCTCATCCATCC-1	1065860	58156	92685	94804	820215	265	0.0237825	2.5265	3.10743	0.113918	0.114738	0
CGTGTCTTCCAACAAC-1	1304530	21459	122330	112239	1048502	339	0.0305283	3.21213	2.88834	0.103958	0.102364	0
CGTGTCTTCCGAGTCG-1	758556	22010	67223	69933	599390	194	0.0173599	1.86263	3.12539	0.130734	0.125174	0
CGTGTCTTCGTTGCAA-1	1085152	11904	101242	93296	878710	284	0.0255988	2.71161	3.09914	0.113508	0.111479	0
CGTGTCTTCTGGGACC-1	1249184	32063	114553	112388	990180	320	0.0288183	3.05127	2.9719	0.1132	0.112806	1
CGTTAGAAGGGTAACC-1	1962970	34043	201856	179821	1547250	500	0.0450253	4.66841	3.11082	0.0899012	0.0886311	0
CGTTAGAAGTGGCACA-1	1747090	32014	183794	161003	1370279	443	0.0399684	4.18754	3.04708	0.0880009	0.0855042	0
CGTTAGAGTCATCCAA-1	1819246	20179	191152	158861	1449054	468	0.0423127	4.41903	3.14087	0.0898527	0.0870212	0
CGTTAGATCAGCCTGG-1	1890494	22916	198496	167954	1501128	485	0.0437975	4.56954	3.10894	0.0875067	0.0882083	0
CGTTCTGAGCTGCGAA-1	1713214	22873	179651	147780	1362910	440	0.0397294	4.15522	3.03843	0.0935524	0.0906405	0
CGTTCTGAGGCTAGCA-1	1593886	57906	161829	139414	1234737	399	0.0359254	3.77878	3.06006	0.0962395	0.0958465	0
CGTTCTGGTTGAACAA-1	1553610	15878	165343	135072	1237317	400	0.0360927	3.79667	3.10931	0.0968668	0.0942607	0
CGTTCTGTCTCTAGTT-1	1345264	23410	143652	108747	1069455	345	0.0311582	3.27648	3.14159	0.106425	0.0999197	0
CGTTGGGAGGCGCTCT-1	1660516	89504	159156	143097	1268759	410	0.0368805	3.86699	3.14349	0.0953596	0.0953264	0
CGTTGGGAGTCCCACG-1	1886736	12994	198184	170367	1505191	486	0.0437813	4.57766	3.0255	0.0897555	0.0860789	0
CTAACTTAGGGATGGG-1	2390956	16866	253506	215612	1904972	615	0.0557006	5.73584	3.15635	0.0773996	0.0768471	0
CTAACTTGTTGACGGA-1	1475372	36077	157947	128908	1152440	372	0.0335967	3.53695	3.14432	0.101395	0.0986948	0
CTAACTTTCTTGGCCT-1	2119528	91541	218779	190476	1618732	523	0.0470678	4.89815	3.08418	0.0923226	0.0902793	0
CTAAGACGTGATTGTC-1	2081728	32821	224345	175754	1648808	533	0.0480682	4.97769	3.10984	0.0869012	0.0869631	0
CTAATGGCAACCTGAT-1	1718314	17066	186825	142959	1371464	443	0.0400336	4.17021	3.04241	0.0917855	0.0925841	0
CTACACCAGTTACCCA-1	1958588	60403	206718	167964	1523503	492	0.0443541	4.62924	3.01674	0.0889999	0.0855841	0
CTACACCGTACCGTGC-1	1555884	42826	162026	136786	1214246	392	0.0353039	3.70709	3.1194	0.0970428	0.0965985	0
CTACATTCACGAGATG-1	1003378	9074	109793	83999	800512	259	0.0234171	2.47783	3.16719	0.118303	0.116577	0
CTACATTTCAAAGTGA-1	1559394	18679	168518	138887	1233310	398	0.0359856	3.77666	3.04485	0.098206	0.0964423	0
CTACATTTCACGTTAG-1	1528406	9107	168006	126221	1225072	396	0.0357958	3.7462	3.08826	0.0968143	0.0969975	0
CTACCCACAGTAGGGT-1	2157756	16509	234716	185599	1720932	556	0.0502535	5.19325	3.05244	0.0851815	0.0839306	0
CTACCCAGTAGAACAT-1	2353070	36677	254140	209280	1852973	599	0.0540681	5.58305	3.10791	0.079946	0.0791228	0
CTACCCAGTATATGAG-1	1089474	9226	119248	86667	874333	282	0.0255104	2.68754	3.07339	0.110561	0.11031	0
CTACGTCGTAGTGGCA-1	1545156	55036	148526	137100	1204494	389	0.0350904	3.69567	3.00925	0.095478	0.0965674	0
CTAGAGTTCGACAATC-1	2030534	43385	213719	176129	1597301	516	0.0465046	4.81898	3.09557	0.0904758	0.0878018	0
CTAGCCTAGGGATACC-1	3113612	45134	329328	274740	2464410	796	0.0715826	7.21002	3.06434	0.0766101	0.0755636	0
CTAGCCTTCCAACGAT-1	2121236	32899	230296	186094	1671947	540	0.0487931	5.05725	2.92112	0.0840126	0.0813056	0
CTAGCCTTCTCCGGAG-1	1832240	19858	196106	159233	1457043	471	0.0424841	4.43846	3.0548	0.095223	0.0919996	0
CTAGCCTTCTTGGATG-1	940192	12741	102392	78371	746688	241	0.0217696	2.31799	2.96941	0.124466	0.120056	0
CTAGCCTTCTTGTCCG-1	1383720	25384	146577	130856	1080903	349	0.0314981	3.33357	3.14516	0.0985915	0.101381	0
CTAGTGACAGTTTGCA-1	1906118	55236	199053	179562	1472267	476	0.0428939	4.49386	3.012	0.0860452	0.0862296	0
CTAGTGAGTAGGGTGT-1	1960660	29613	206076	170498	1554473	502	0.0454586	4.71792	3.10617	0.0906806	0.08818	0
CTAGTGATCTTAAGGC-1	2560254	62047	268051	211049	2019107	652	0.0588678	6.04666	2.69747	0.116612	0.116612	1
CTCACACCATAGGTCT-1	327056	2826	34877	28125	261228	84	0.007625	0.826156	3.06905	0.195229	0.199457	0
CTCACACGTCTCTCTG-1	1495918	20166	160517	128269	1186966	383	0.0346567	3.64688	3.03662	0.0944124	0.0948756	0
CTCACACTCAAGAGGC-1	2071306	54424	219228	182541	1615113	522	0.0470673	4.89123	3.03424	0.0833631	0.0847126	0
CTCAGAACATGGAGAC-1	1688592	65014	176089	153020	1294469	418	0.0376766	3.95662	3.09602	0.0918294	0.0931109	0
CTCAGAATCATGACCA-1	2000786	51382	212940	176225	1560239	504	0.0453654	4.72275	3.01101	0.0865319	0.0860378	0
CTCATTAGTGTTCCGG-1	2253188	20534	241162	208554	1782938	576	0.0520345	5.40712	3.20693	0.0834266	0.0818674	0
CTCATTATCATTGGAC-1	1463202	35485	145228	131485	1151004	372	0.0334881	3.52436	3.01933	0.104325	0.103807	1
CTCATTATCTGATCAG-1	1501058	11591	160293	133403	1195771	386	0.0349011	3.6539	2.75815	0.0938018	0.0938018	0
CTCCTAGAGGAGTACC-1	2763282	28714	299137	250751	2184680	706	0.0636628	6.52407	3.03582	0.078652	0.0764973	0
CTCCTAGCAAACCGAG-1	1563740	15633	166675	136542	1244890	402	0.0362893	3.81159	3.06563	0.0975507	0.095756	0
CTCGAAAAGCAGGTCA-1	2285172	54679	236644	201940	1791909	579	0.0521625	5.39024	3.06476	0.0852058	0.0859436	0
CTCGAAACAAGCTACT-1	1975938	47327	211690	179274	1537647	497	0.0448495	4.67546	3.03555	0.0854182	0.085904	0
CTCGAAACATTTGTGG-1	1583110	20931	171427	141419	1249333	404	0.0363802	3.81745	3.17584	0.0955461	0.0966862	0
CTCGAAATCTACAAGC-1	2286928	55356	244776	201887	1784909	577	0.051973	5.3829	3.10476	0.0782369	0.0796043	0
CTCGAGGAGCGATATA-1	1127428	11930	120783	92320	902395	292	0.0263362	2.7811	3.16809	0.110344	0.10769	0
CTCGAGGAGTGACATA-1	1450604	15001	155857	123205	1156541	374	0.0337457	3.54671	3.08983	0.101247	0.0976943	0
CTCGAGGCAACTAGTC-1	1256054	17485	137605	103090	997874	322	0.0291139	3.06594	3.00755	0.103258	0.0998682	0
CTCGAGGCAAGAATCA-1	1917166	73487	197937	170916	1474826	476	0.0429341	4.47784	3.03644	0.0888504	0.0886205	0
CTCGAGGCAAGTGTTC-1	2530396	83816	263584	222531	1960465	633	0.0569145	5.8413	3.11034	0.0804189	0.0797214	0
CTCGAGGGTCATGTTG-1	1208110	12446	128280	94304	973080	314	0.0284194	2.99241	3.05222	0.108598	0.107907	0
CTCGGAGAGAGCAATT-1	1380234	42952	146410	113540	1077332	348	0.03141	3.30201	3.07994	0.101834	0.102481	0
CTCGGAGAGCTAACAA-1	1148382	16213	123609	97643	910917	294	0.0265109	2.80472	2.97688	0.107621	0.105816	0
CTCGGAGTCCACTAAG-1	1127786	10427	124394	91174	901791	291	0.0262307	2.76389	3.0284	0.108325	0.109467	0
CTCGGGAAGTGTTAGA-1	1086558	14814	114747	91561	865436	280	0.0253343	2.68246	3.09996	0.119023	0.117211	0
CTCGGGACAAGGGTGT-1	1852084	29013	183354	167900	1471817	475	0.042942	4.45448	2.97067	0.0945055	0.0900806	0
CTCGGGATCATATCTC-1	2347498	43649	241693	215304	1846852	597	0.053715	5.53788	3.07987	0.0818044	0.0815874	0
CTCGTACAGAGCTTCT-1	1707842	61590	168877	151166	1326209	428	0.038593	4.04135	3.10666	0.0931885	0.0934089	0
CTCGTACAGCTGCGAA-1	1506866	13044	159950	132667	1201205	388	0.0350139	3.67203	3.01781	0.0961446	0.0927214	0
CTCGTACCACGTACAT-1	1392466	11753	149129	120273	1111311	359	0.0323902	3.40604	3.01158	0.10058	0.09899	0
CTCGTACCACGTTTAG-1	1017728	7727	108943	86717	814341	263	0.0238054	2.52839	3.02028	0.110946	0.109823	0
CTCGTACCATGCCATA-1	1401664	13665	147200	116738	1124061	363	0.0328075	3.45127	2.98433	0.102712	0.101285	0
CTCGTACGTTGCCTCT-1	1926940	41840	200068	170757	1514275	489	0.0440263	4.58068	3.11985	0.0887937	0.0893277	0
CTCGTCAAGCGGCTTC-1	1937546	45395	197517	180330	1514304	489	0.0441344	4.60516	3.01439	0.0846334	0.0844022	0
CTCGTCACAACGACGA-1	1169706	7971	126257	105027	930451	301	0.0271401	2.87624	2.99776	0.109017	0.10807	0
CTCGTCACAAGGTGAC-1	2379404	27065	261445	219291	1871603	605	0.0544688	5.64133	3.05906	0.0830363	0.0826645	0
CTCGTCAGTGTCCCTT-1	2062898	49037	214362	183490	1616009	522	0.0471175	4.88714	3.04668	0.0864564	0.0863364	0
CTCGTCATCACTGCGG-1	1832716	17204	193852	164337	1457323	471	0.0424811	4.43779	3.00747	0.0863968	0.0868588	0
CTCTAATGTATCGCCG-1	900322	38672	89970	80783	690897	223	0.0200442	2.13878	3.03272	0.124292	0.123827	0
CTCTAATTCATATCTC-1	2380144	30615	247426	215230	1886873	610	0.0548125	5.61827	3.16625	0.0845545	0.0845545	0
CTCTACGAGAAAGTGG-1	1638324	13021	174957	142413	1307933	423	0.0381995	4.0027	3.08446	0.093193	0.0936738	0
CTCTACGGTGATTGGG-1	2120548	22138	224005	186674	1687731	545	0.0492855	5.12513	3.08901	0.0829126	0.0829126	0
CTGAAGTAGTGATTGA-1	443610	2809	47634	37859	355308	115	0.0104149	1.12327	3.08436	0.171023	0.170009	0
CTGAAGTCAGACTTGT-1	596420	4356	64716	51746	475602	154	0.0139106	1.49058	3.11046	0.160811	0.158075	0
CTGAAGTGTAACGGCA-1	1902978	72754	199621	165034	1465569	473	0.0426627	4.45742	3.08154	0.0885195	0.0892006	0
CTGAAGTGTCAACCGC-1	1320288	38113	138178	120671	1023326	331	0.0297907	3.14616	2.9843	0.10672	0.105071	0
CTGAAGTGTCCCACAG-1	1428234	13240	156141	122560	1136293	367	0.0330621	3.47394	3.17162	0.101202	0.0990158	0
CTGAAGTTCGTAGCGC-1	1367116	24192	141288	126217	1075419	347	0.0313252	3.31717	3.08818	0.102826	0.102826	0
CTGATAGAGCAGCGTA-1	1181584	14862	124325	103446	938951	303	0.0274365	2.90105	3.13487	0.106247	0.104991	0
CTGATAGCAGCTCATA-1	1553248	14719	167225	135488	1235816	399	0.0360785	3.77331	2.99593	0.0922664	0.0926744	0
CTGATAGTCAGAAACA-1	1537562	38305	161344	145742	1192171	385	0.0347747	3.65228	3.05891	0.101835	0.0959292	0
CTGATCCGTTCGTCAA-1	1696836	15592	181047	153512	1346685	435	0.0393044	4.10218	3.02088	0.0953793	0.0920685	0
CTGCCTAGTGGTCAGA-1	1938248	12978	206739	181199	1537332	497	0.044861	4.6806	3.11475	0.089647	0.0885263	0
CTGCCTAGTTCCACAA-1	1323522	10719	145921	113899	1052983	340	0.0307519	3.24149	2.77115	0.101382	0.101654	0
CTGCCTATCGTAGCGC-1	1402058	17933	145451	131879	1106795	358	0.0322112	3.39118	3.04551	0.104149	0.101045	0
CTGCGGAAGAGTGACC-1	2253888	39985	228552	206359	1778992	575	0.051873	5.36451	3.19546	0.0826093	0.0812085	0
CTGCGGAAGATGTCTC-1	2097292	43793	213585	188166	1651748	534	0.0481228	4.98898	3.14318	0.0824869	0.0832639	0
CTGCGGAAGTTGTCGT-1	1437632	35351	140076	127987	1134218	366	0.0330899	3.48245	2.97198	0.102501	0.100635	0
CTGCGGAGTCTCCACT-1	2302124	43820	242140	213695	1802469	582	0.0524831	5.41546	3.14468	0.0857894	0.0848924	0
CTGCGGATCAGAAACA-1	1794346	50036	187028	164039	1393243	450	0.0406348	4.25711	2.91323	0.0901161	0.0901161	0
CTGCGGATCCAAAGAA-1	1294600	23917	137384	112916	1020383	330	0.0297188	3.1314	3.08366	0.109445	0.104364	0
CTGCGGATCCCAGAAT-1	2037080	31364	217101	176835	1611780	521	0.047008	4.86089	3.05068	0.08444	0.0841151	0
CTGCTGTAGTAGGCCA-1	2904584	46632	307361	257150	2293441	741	0.0669023	6.87824	3.0448	0.0709582	0.0708425	0
CTGCTGTAGTCTCGGC-1	1587634	46644	166037	143424	1231529	398	0.0358674	3.78147	3.01676	0.0959156	0.0967784	0
CTGCTGTCAACATAAG-1	999008	8249	108803	78317	803639	260	0.0235182	2.48027	3.01776	0.115024	0.113822	0
CTGGTCTAGCGATATA-1	1369272	12013	147479	111928	1097852	355	0.0320392	3.36074	2.98569	0.104414	0.103164	0
CTGGTCTAGGTCGGAT-1	2144268	25502	228582	180198	1709986	552	0.0499371	5.16872	2.93617	0.0855011	0.0831184	0
CTGGTCTTCCTGATTT-1	2043226	73879	214536	164843	1589968	514	0.046226	4.78292	3.22315	0.118126	0.120137	1
CTGGTCTTCTCCCTAG-1	1760714	10573	189650	145661	1414830	457	0.0412972	4.30603	2.82714	0.0905647	0.0880046	0
CTGTGCTCAATGGGAC-1	1792334	85480	181386	157408	1368060	442	0.0398087	4.1741	3.04539	0.0927437	0.0932813	0
CTGTGCTCAGACACGA-1	1560768	12728	167697	138184	1242159	401	0.0361904	3.81021	3.00003	0.0965951	0.0934018	0
CTGTGCTCATGGCTCG-1	1031146	31848	103607	95599	800092	258	0.0232161	2.47183	3.01488	0.115128	0.113494	0
CTGTGCTGTGGGCCTT-1	1782228	35880	185357	163305	1397686	451	0.0407537	4.26039	3.00589	0.0925815	0.089406	0
CTGTTTAAGAGTCTGG-1	2009608	17905	213162	177429	1601112	517	0.046779	4.87584	3.08877	0.0820922	0.082559	0
CTGTTTAAGCTGCCCA-1	1733476	40875	181142	158901	1352558	437	0.0394527	4.13852	3.14178	0.093902	0.0939993	0
CTGTTTAAGGCTATCT-1	2211484	53041	233677	191273	1733493	560	0.0503459	5.18796	3.10961	0.0917067	0.0877919	0
CTGTTTACACGCCTGA-1	1466792	16859	157859	129248	1162826	376	0.0339414	3.56789	3.01891	0.0996492	0.0977744	0
CTGTTTAGTCTCTTTA-1	1054114	14082	112038	92653	835341	270	0.0244432	2.58692	2.91745	0.110021	0.110018	0
CTGTTTATCACCAGCG-1	600228	27944	61771	54027	456486	147	0.013199	1.41343	2.94419	0.14772	0.143954	0
CTTAACTAGCATCTTG-1	797650	8617	86789	67259	634985	205	0.0185388	1.97147	2.98331	0.125362	0.125749	0
CTTAACTGTGGAAAGA-1	1335630	21708	141310	117150	1055462	341	0.0308522	3.25824	3.07282	0.100825	0.101093	0
CTTAACTTCCTTGCAC-1	2206996	52103	237378	194151	1723364	557	0.0502138	5.20208	2.90416	0.0897307	0.0861522	0
CTTACCGAGGGCTTCC-1	2357294	65991	245239	214025	1832039	592	0.0533316	5.51413	2.89553	0.083994	0.083994	0
CTTACCGGTAAGTAAC-1	2149550	18786	229482	194908	1706374	551	0.0498166	5.16447	3.1195	0.0816089	0.0811734	0
CTTACCGGTCACCTGG-1	1495446	16363	158509	131671	1188903	384	0.0347097	3.64744	3.16304	0.0964663	0.0942188	0
CTTACCGGTGCTATTG-1	1344662	12942	145731	106768	1079221	349	0.0314856	3.3108	3.10049	0.100402	0.0983927	0
CTTACCGTCACACGTA-1	1179048	9844	127635	97632	943937	305	0.0275157	2.89757	3.08579	0.108736	0.109693	0
CTTACCGTCCGCGACA-1	1663906	45922	172190	152250	1293544	418	0.0376571	3.95967	3.09709	0.0915791	0.0935863	0
CTTAGGACACACGCAC-1	2162164	39880	227760	191897	1702627	550	0.0496444	5.15697	3.04668	0.0823698	0.0848877	0
CTTAGGATCTGGGCTG-1	1481830	34948	153830	130188	1162864	376	0.0338886	3.5696	3.11971	0.0999466	0.100841	0
CTTCTCTAGCTGCCCA-1	2289280	53969	241452	209231	1784628	576	0.0520051	5.39634	3.10727	0.0792862	0.0799181	0
CTTCTCTAGGTCGGAT-1	2191864	22693	235133	188443	1745595	564	0.0509825	5.2704	3.10556	0.086059	0.0825899	0
CTTCTCTCAATGTAGA-1	976130	8538	105744	82690	779158	252	0.0227548	2.4158	3.00197	0.118343	0.11519	0
CTTCTCTCAGCTATGT-1	1263638	15403	138880	100588	1008767	326	0.029449	3.09683	3.10921	0.108413	0.105915	0
CTTCTCTCATCGCATA-1	1557172	17041	166138	131029	1242964	402	0.0362719	3.78346	2.96722	0.0979077	0.0956583	0
CTTCTCTTCCTATGAG-1	1250368	9979	136683	100188	1003518	324	0.0293005	3.07559	3.00323	0.106113	0.105218	0
CTTGGCTAGACAGAGA-1	1600858	15526	172364	135920	1277048	413	0.0373317	3.91336	3.06052	0.0943085	0.0937657	0
CTTGGCTAGCGCCTTG-1	1253604	6889	142183	107036	997496	322	0.0291081	3.07838	3.07152	0.102039	0.100918	0
CTTGGCTAGTCTCGTA-1	1046986	11947	110730	96485	827824	267	0.0241457	2.55311	3.00359	0.113265	0.111579	0
CTTGGCTGTTCTAGTG-1	1180350	12674	129704	93240	944732	305	0.027542	2.89616	3.09577	0.108622	0.10612	0
CTTTGCGGTCAAAGCG-1	1068926	35869	110974	96164	825919	267	0.0239939	2.55769	3.11462	0.112343	0.113216	0
CTTTGCGTCCTCAGTC-1	1471636	29145	152586	124223	1165682	377	0.0339272	3.55134	3.01836	0.100917	0.0958136	0
GAAACTCGTGCGAACA-1	1571848	82219	162120	137717	1189792	384	0.0347094	3.64233	3.09424	0.0971429	0.0980545	0
GAAACTCGTTCGTCAA-1	2135930	27021	230601	190929	1687379	545	0.0492597	5.1105	2.97977	0.0849605	0.0832117	0
GAAACTCTCACGCTCT-1	2130534	106771	218451	192550	1612762	521	0.0466734	4.8117	3.00052	0.0893531	0.0870463	0
GAAACTCTCACGTAGT-1	1542580	15913	170467	129785	1226415	396	0.0358136	3.74124	3.04275	0.0945577	0.0932734	0
GAAACTCTCTGGTGAT-1	2495682	28178	275288	218563	1973653	638	0.0576512	5.92662	2.97612	0.0810698	0.0774532	0
GAAATGAAGGCTCTTA-1	1624258	36501	176006	140795	1270956	411	0.0370959	3.88671	3.07287	0.0971145	0.0943996	0
GAAATGACACCCTCTA-1	3053208	50683	331744	263350	2407431	778	0.0702683	7.19465	3.0712	0.0712062	0.0700163	0
GAACATCGTACTTGCA-1	1716378	80359	177834	155279	1302906	421	0.0379094	3.9724	3.0503	0.090489	0.0917392	0
GAACATCTCATGCGCG-1	913584	74014	89652	81012	668906	216	0.0194553	2.0851	3.0016	0.126304	0.125028	0
GAACCTACAAAGGTTA-1	1874472	15467	206866	163088	1489051	481	0.0434793	4.51911	3.02986	0.0903364	0.0891891	0
GAACCTACAATCGCGC-1	1155310	23774	119606	115712	896218	290	0.0261042	2.76422	3.11135	0.111686	0.108422	0
GAACCTAGTCACATGT-1	1320126	16512	148517	101515	1053582	340	0.0307444	3.22852	3.03285	0.100351	0.0990749	0
GAACCTAGTCGAGTAG-1	1478760	18729	156095	123110	1180826	381	0.0345193	3.62496	3.02305	0.0960223	0.0964655	0
GAACCTAGTTCGAGCC-1	1327568	54281	138490	117847	1016950	329	0.0295415	3.11455	3.01132	0.103612	0.101656	0
GAACGGACACTTGCAA-1	1806992	20850	198891	154785	1432466	463	0.0417557	4.35098	3.07237	0.0876508	0.0873276	0
GAACGGACAGGTCTGC-1	2242342	43803	243718	180991	1773830	573	0.0516486	5.33564	3.32406	0.125915	0.123958	1
GAACGGAGTACGTTTG-1	1641982	30817	178954	142092	1290119	417	0.0376029	3.93223	3.0833	0.0936722	0.0932268	0
GAACGGATCTTCACGC-1	2074354	30954	224088	186351	1632961	527	0.0475578	4.94608	3.14423	0.0865418	0.0868018	0
GAAGCAGAGGGAGTAA-1	1747690	20773	193324	145277	1388316	448	0.0404303	4.21811	3.16499	0.0917412	0.0915165	0
GAAGCAGCACACGCAC-1	2517470	37601	273868	222433	1983568	641	0.0578249	5.95569	3.02506	0.0793927	0.0792369	0
GAATAAGAGGCTACGA-1	1310700	15219	142569	114065	1038847	336	0.0303169	3.202	3.00885	0.107184	0.103696	0
GAATAAGCAAATACGA-1	1444902	28523	156080	126632	1133667	366	0.0330204	3.47785	3.14237	0.0986063	0.0961468	0
GAATAAGCAGAGATCG-1	1405216	90974	142076	122745	1049421	339	0.0305021	3.22373	2.79019	0.106125	0.10226	0
GAATGAACAACCTGCG-1	1353282	114117	135817	113857	989491	320	0.0287542	3.0446	3.03267	0.107977	0.106226	0
GAATGAATCTTCACAT-1	1419246	14180	155458	128195	1121413	362	0.0327006	3.42438	3.03109	0.101513	0.0995943	0
GACACGCCAAATGATG-1	1339860	17337	148031	106291	1068201	345	0.0312385	3.2724	3.13806	0.102201	0.102214	0
GACAGAGAGCCTAACT-1	2165482	63675	231520	191947	1678340	542	0.0487056	5.00751	3.1427	0.084456	0.084456	0
GACAGAGCACAGACCC-1	1853144	35133	196862	171059	1450090	468	0.0422286	4.42703	3.11122	0.0892462	0.0897645	0
GACAGAGCAGTAATCC-1	2410034	63379	256031	208503	1882121	608	0.0545535	5.60332	3.10191	0.0864674	0.0864674	0
GACAGAGCATCGGGCT-1	1206666	97913	108314	100954	899485	291	0.0261401	2.76928	3.00013	0.108934	0.111346	0
GACAGAGTCAGCCCGA-1	1977856	26529	213053	179911	1558363	503	0.0454584	4.73683	3.03572	0.0854536	0.0858874	0
GACAGAGTCCTACGAA-1	1480510	16990	165520	122338	1175662	380	0.0342575	3.59801	3.09789	0.0968857	0.0946057	0
GACAGAGTCCTGCGTT-1	2125662	50676	234646	180134	1660206	536	0.0482837	4.99718	3.01928	0.0886299	0.0882188	0
GACCAATAGACTTTCG-1	1551048	75972	162503	139935	1172638	379	0.0341425	3.59372	3.0201	0.0984927	0.0965274	0
GACCAATAGGACAGAA-1	1526494	16098	168112	125003	1217281	393	0.0355249	3.72542	3.07732	0.0985132	0.0929498	0
GACCAATTCCGGCTAG-1	2078448	47228	227554	184269	1619397	523	0.0472905	4.91806	3.01218	0.086372	0.0845745	0
GACCTGGGTAGCCCTG-1	1507576	30056	160550	130904	1186066	383	0.0346108	3.64703	3.0641	0.0959998	0.09744	0
GACGCGTAGTAACCCT-1	1314248	56235	124120	116042	1017851	329	0.0296347	3.13387	3.06625	0.102695	0.102695	0
GACGCGTCAGGTCAAG-1	1014420	31407	91650	87949	803414	260	0.0234292	2.49109	3.09327	0.119603	0.115099	0
GACGGCTGTGTAATGA-1	1000748	18661	109270	79280	793537	256	0.0230981	2.44454	2.96615	0.117264	0.114776	0
GACGGCTGTTGAGCAG-1	1885472	49625	202240	166556	1467051	474	0.0428081	4.47979	3.08472	0.0902631	0.0891579	0
GACGTGCGTGCGTCAC-1	1450280	16227	143118	132494	1158441	374	0.0337378	3.54544	3.04798	0.0974516	0.0974516	0
GACTAACCACCCGTGA-1	1395092	23880	152241	122273	1096698	354	0.0319775	3.37127	2.98422	0.0996399	0.0991274	0
GACTAACCAGACACAG-1	1446066	22168	160403	123529	1139966	368	0.0332611	3.4901	2.87866	0.100443	0.0991383	0
GACTACACACAATCAC-1	2660244	39481	289705	248051	2083007	673	0.0607166	6.24242	3.18591	0.076659	0.0765222	0
GACTGCGCAGTAGGGT-1	2170000	36102	235259	185900	1712739	553	0.050027	5.18188	3.05087	0.0832843	0.0832843	0
GACTGCGGTGTCTGTA-1	1635618	16369	178566	139524	1301159	420	0.0379532	3.9729	3.05166	0.0935851	0.0918344	0
GACTGCGTCATATCTC-1	2264826	25519	242691	199311	1797305	581	0.0521058	5.3624	3.07049	0.0835926	0.0832802	0
GACTGCGTCGTAGCGC-1	670938	9237	60215	60752	540734	175	0.0157381	1.69143	2.99337	0.143123	0.140546	0
GAGCAGAAGAATCGTA-1	2216978	48046	239225	188015	1741692	563	0.0508115	5.26604	3.08445	0.0857875	0.0840052	0
GAGCAGAAGTTATCGC-1	2176558	36693	235012	197154	1707699	552	0.0497299	5.15513	3.05501	0.0877797	0.0866538	0
GAGCAGATCCGCCTAT-1	1711856	22022	188377	151855	1349602	436	0.0393513	4.09145	3.06805	0.0937197	0.0919949	0
GAGGTGAAGCCGAACA-1	2121278	69618	223005	190890	1637765	529	0.047687	4.96406	3.03162	0.0844175	0.0838576	0
GAGGTGACACTAACTG-1	1059550	30858	113973	87748	826971	267	0.0240814	2.55849	2.96362	0.110461	0.112756	0
GAGGTGACAGCTATGT-1	1249364	17608	137760	97935	996061	322	0.0290717	3.05487	3.03471	0.103394	0.100635	0
GAGGTGACAGTGAATA-1	2726140	35698	297126	226754	2166562	700	0.0631873	6.49135	3.04415	0.0723669	0.0719527	0
GAGGTGATCACACGGC-1	1401554	48905	148657	117683	1086309	351	0.0315456	3.32452	3.12554	0.117557	0.118439	1
GAGTCCGAGGGTTCGA-1	2131810	33054	228821	194589	1675346	541	0.0488762	5.09229	3.02717	0.083107	0.0815833	0
GAGTCCGCATACGGTT-1	1850328	24091	202755	148461	1475021	476	0.043016	4.47602	3.09363	0.0877522	0.0851591	0
GAGTCCGGTACTGCTA-1	1311384	16339	140964	117972	1036109	335	0.0302391	3.18165	3.03734	0.106884	0.103577	0
GAGTCCGGTCCTAGTA-1	1067466	15559	117361	84528	850018	275	0.0247536	2.6171	3.09822	0.11417	0.114045	0
GAGTCCGTCAGACACT-1	2342610	41049	255765	207407	1838389	594	0.0535056	5.52221	3.03132	0.0812816	0.0807359	0
GATCAGTCAAGCACGA-1	1438234	25436	155044	129042	1128712	365	0.032929	3.47575	2.95794	0.0962808	0.0980986	0
GATCAGTTCCACCCAT-1	2476684	27238	273097	211762	1964587	635	0.0573891	5.91558	3.03696	0.076832	0.0776625	0
GATCAGTTCCGCTCTA-1	2021266	55838	215003	186603	1563822	505	0.0455959	4.74838	3.12673	0.0894243	0.0851644	0
GATCGATGTCCTACCT-1	692496	9082	75107	56286	552021	178	0.0161155	1.72716	3.10698	0.148158	0.145027	0
GATCGCGAGTCCATAC-1	1973362	22739	213469	165444	1571710	508	0.0458625	4.7476	3.01689	0.0890342	0.0873121	0
GATCGTAAGTAGGCCA-1	1791346	59937	183888	158114	1389407	449	0.0404897	4.23612	3.01287	0.0883227	0.0872814	0
GATCGTACAACCGGAA-1	1640214	24329	175127	142220	1298538	419	0.0378996	3.97822	3.06772	0.0981396	0.0946156	0
GATCGTACATACCAGT-1	2118092	33293	228755	188282	1667762	539	0.0486947	5.04153	3.13807	0.0816098	0.0828557	0
GATCGTACATGATGCT-1	2710516	64379	290815	238436	2116886	684	0.0613449	6.24228	3.1632	0.0857604	0.0842371	1
GATCTAGCAAGTGTTC-1	2368390	31654	257348	211351	1868037	603	0.0542854	5.58849	3.1086	0.0854123	0.0828783	0
GATCTAGTCACGCTCT-1	1557342	50925	165106	139675	1201636	388	0.0348681	3.62131	3.0052	0.106458	0.100341	0
GATGAAAAGTAATCCC-1	2292618	29727	246614	202032	1814245	586	0.0528325	5.45398	3.12287	0.0839505	0.0838837	0
GATGAAACAAGTGCAG-1	1735164	31412	188885	154798	1360069	439	0.0397052	4.15155	2.87048	0.0907839	0.0886525	1
GATGAAACATGCAGTT-1	1756572	28915	194158	144272	1389227	449	0.0404976	4.22114	2.97102	0.0937276	0.0929749	0
GATGAAAGTAACGGCA-1	1916592	84951	201128	169503	1461010	472	0.0425733	4.44461	3.01658	0.08753	0.0860453	0
GATGAAAGTTCAGTAC-1	2110778	33609	230028	191638	1655503	535	0.0480931	4.95279	2.90313	0.0868691	0.0869235	0
GATGAGGCAATGGCTT-1	2266998	108079	238016	196308	1724595	557	0.050182	5.18741	3.00383	0.0915244	0.0911453	1
GATGCTAGTAGGCTGA-1	1521416	19389	165432	142624	1193971	386	0.0348697	3.67691	3.06879	0.0955487	0.0955194	0
GATGCTAGTCTCTCGT-1	2148888	41912	229747	186792	1690437	546	0.0493353	5.11353	2.99285	0.0860539	0.085154	0
GATGCTAGTTCCCTAC-1	2744570	28944	302181	233627	2179818	704	0.0634683	6.47798	3.07934	0.0808686	0.0782779	0
GATGCTAGTTGGAACG-1	1665998	87995	173298	144934	1259771	407	0.0366582	3.84634	2.96085	0.0907971	0.0920043	0
GATGCTATCACTATGG-1	1110078	16949	123829	88599	880701	284	0.0257142	2.70906	3.10838	0.115354	0.112008	0
GATGCTATCATCAGCA-1	1808598	39890	193938	160610	1414160	457	0.0411369	4.29575	3.09298	0.0901242	0.088762	0
GATTCAGAGATGTGGC-1	2881214	31849	317688	251040	2280637	737	0.0665394	6.81037	3.09784	0.0743895	0.0733663	0
GATTCAGGTTCAGTGT-1	2196964	35687	239077	188028	1734172	560	0.0505459	5.21623	3.14212	0.0877163	0.0860087	0
GATTCAGTCGACAACT-1	2363820	66860	255198	214580	1827182	590	0.053149	5.46676	3.09218	0.0857	0.0837815	0
GCAAACTAGCCACGTC-1	1280606	22599	138617	111399	1007991	326	0.0293147	3.09076	3.0444	0.105752	0.106635	0
GCAAACTCAAGCCAAG-1	1970636	32455	213362	173018	1551801	501	0.0452782	4.71752	3.14202	0.0840969	0.0836612	0
GCAAACTCACATTGGT-1	2304558	30833	253175	192942	1827608	590	0.0533584	5.50352	3.08182	0.0804137	0.0791812	0
GCAAACTTCCTACGAA-1	1493416	19440	165142	127175	1181659	382	0.0344003	3.61045	3.18254	0.100485	0.0976906	0
GCAATCAAGGCAACAC-1	2040878	38276	220581	183989	1598032	516	0.0465474	4.82639	2.97389	0.0865023	0.0836127	0
GCAATCAGTTAGTGAA-1	2844122	27445	313809	238324	2264544	732	0.0661516	6.78178	3.12286	0.0725975	0.0706891	0
GCAATCAGTTGCCTCT-1	2284926	51110	247231	197286	1789299	578	0.0521324	5.37343	3.00444	0.0854781	0.0846125	0
GCAATCATCCCTGAGG-1	1955304	29829	212996	167315	1545164	499	0.0451251	4.70253	2.99608	0.0860229	0.084392	0
GCAATCATCCGTTCAC-1	3329206	24212	362848	305603	2636543	852	0.0771599	7.8516	3.0096	0.0637752	0.063233	0
GCACATAGTGAGCGAT-1	2628698	42475	283979	237963	2064281	667	0.0602255	6.1923	2.98536	0.0790381	0.0785288	0
GCACTCTAGACTTTCG-1	1519538	90881	155091	131986	1141580	369	0.0332262	3.50741	3.1464	0.0953456	0.0971086	0
GCACTCTAGCATCTTG-1	1195050	21377	128951	98457	946265	306	0.0276514	2.92265	3.12853	0.107456	0.105965	0
GCACTCTAGTCCAGGA-1	1568648	20518	170669	136877	1240584	401	0.0362121	3.80816	3.03367	0.0963488	0.0963193	0
GCACTCTCAAGCATGG-1	1192130	15695	130380	100735	945320	305	0.0276503	2.91714	3.08161	0.107415	0.107109	0
GCACTCTTCCACCTTG-1	1427692	28006	154927	119921	1124838	363	0.0328304	3.4552	3.07786	0.0973272	0.0973012	0
GCAGCCACAGACACGA-1	1704214	28208	184453	146714	1344839	434	0.0391981	4.08586	2.15407	0.0835647	0.0810028	1
GCAGCCACATTGCATG-1	1239600	14768	136645	102956	985231	318	0.0286738	3.02195	2.98273	0.107037	0.106538	0
GCAGCCAGTCGTCTTC-1	2385760	22432	254762	222033	1886533	609	0.0549627	5.68267	3.08957	0.0936131	0.0936131	1
GCAGCCATCGCTCTAC-1	2487958	25187	269366	214977	1978428	639	0.0576256	5.92239	3.05875	0.0803188	0.078455	0
GCAGTTAAGGCCCTTG-1	1509446	20626	164916	129629	1194275	386	0.034862	3.65635	3.10621	0.0948015	0.0968569	0
GCAGTTAGTAGCAGTG-1	1449734	17626	158807	117095	1156206	373	0.0337944	3.5454	3.10855	0.10084	0.100511	0
GCAGTTAGTGGAAGGG-1	1980468	42189	211206	173171	1553902	502	0.0453701	4.7224	2.99371	0.0845922	0.0856985	0
GCAGTTATCGCCCAGA-1	1966408	19823	211963	174201	1560421	504	0.0455497	4.74343	2.98756	0.0883056	0.0889146	0
GCATACAAGATCCTGT-1	2392730	38323	263406	207929	1883072	608	0.0549577	5.67574	3.01899	0.0816987	0.0811597	0
GCATACAAGGACAGAA-1	1489600	19846	163454	123558	1182742	382	0.0345092	3.62316	2.94763	0.0973647	0.0953126	0
GCATACACACGTGCGT-1	1984236	40353	212795	178758	1552330	501	0.0452679	4.71475	3.11194	0.0850886	0.0857272	0
GCATACATCAGATGTC-1	1673148	14625	183577	140737	1334209	431	0.0388977	4.05667	3.00918	0.0942384	0.0929938	0
GCATACATCCGCTCTA-1	1703458	39949	183826	146943	1332740	431	0.0389042	4.06404	3.03124	0.089878	0.0911566	0
GCATGATCACGATAGG-1	1351994	19141	145826	113885	1073142	347	0.0313708	3.30066	3.0191	0.100142	0.0985996	0
GCATGATCACTCACCT-1	2106780	64803	221376	192370	1628231	526	0.0473852	4.93377	3.16876	0.0852879	0.0852879	0
GCATGATCATGACCGC-1	1244540	15452	130972	115272	982844	317	0.0285844	3.02251	3.08292	0.107687	0.104313	0
GCATGATGTCGCTCAG-1	1842078	42872	195426	167368	1436412	464	0.0419093	4.38527	3.04848	0.0881464	0.0893352	0
GCATGATGTTCGCGTG-1	1396812	41917	147413	116344	1091138	352	0.0317519	3.34694	2.98704	0.105148	0.100789	0
GCATGATTCCGTTAAG-1	1254200	21583	136786	104439	991392	320	0.028959	3.05829	3.03875	0.102176	0.101292	0
GCATGCGAGTAACCCT-1	2227086	91553	231739	191040	1712754	553	0.0498784	5.17908	3.01844	0.0855469	0.0839828	0
GCATGTATCCACAGCG-1	1077684	47690	112482	92792	824720	266	0.0238978	2.54519	3.0721	0.117298	0.111778	0
GCCAAATAGTAAGTAC-1	1949582	33242	208713	181667	1525960	493	0.0443607	4.5977	3.06299	0.0875073	0.0846517	0
GCCAAATCATCGGCGT-1	1585204	35825	166744	142314	1240321	401	0.0361006	3.79182	3.10267	0.0921573	0.0921573	1
GCCAAATCATTTGTGG-1	1337694	25725	138141	115251	1058577	342	0.0308468	3.24892	3.03742	0.102948	0.10083	0
GCCAAATTCCGCGGAT-1	2700238	43842	292444	232946	2131006	688	0.0621891	6.37232	3.17208	0.0767995	0.073197	0
GCCAAATTCTACAGTG-1	1237550	16284	137427	98354	985485	318	0.028749	3.02198	3.03573	0.108418	0.103367	0
GCCTCTAGTACGGTGA-1	1531882	21114	166086	128778	1215904	393	0.0354655	3.72453	3.04965	0.0969285	0.0979034	0
GCCTCTATCACGTAGT-1	1419696	14326	156326	122346	1126698	364	0.0329226	3.45543	3.04836	0.102378	0.101427	0
GCGACCACAACTCATG-1	1136444	18209	123847	93056	901332	291	0.0262483	2.76951	3.03931	0.103652	0.104603	0
GCGACCAGTCCTACCT-1	1891298	71540	199578	169206	1450974	469	0.0421966	4.40075	2.88401	0.0919707	0.0896653	0
GCGAGAAAGCTTCAGT-1	1119460	7521	121890	94084	895965	289	0.0261719	2.76019	3.08933	0.114496	0.112441	0
GCGCAGTAGCGATGAC-1	2212136	31338	244800	192987	1743011	563	0.0507917	5.26666	2.99959	0.0847951	0.0824673	0
GCGCAGTGTACTCGTA-1	1001110	14102	105180	84161	797667	258	0.0232528	2.47016	3.0189	0.114932	0.117598	0
GCGCAGTGTGACACGA-1	1393070	14829	149232	126156	1102853	356	0.0321736	3.39655	3.10637	0.0991	0.100015	0
GCGCAGTGTGACCAAG-1	1699622	34643	179720	144847	1340412	433	0.0392225	4.09774	3.1179	0.0953055	0.0938692	0
GCGCCAAAGCGAGAAA-1	1154256	21181	130667	95651	906757	293	0.0264209	2.79802	3.0338	0.112476	0.108814	0
GCGCCAAGTTGCCAAT-1	2001368	19288	214930	169184	1597966	516	0.0466844	4.84317	3.04304	0.0879184	0.0841322	0
GCGCCAATCCTCATCG-1	1388218	60090	142934	121297	1063897	344	0.0309498	3.2648	3.17122	0.099594	0.0993969	0
GCGCGATAGGACTGGT-1	2082546	30088	221435	183834	1647189	532	0.0481141	4.98012	3.10656	0.0827411	0.0842542	0
GCGCGATAGGATATAC-1	1783566	21381	192003	150078	1420104	459	0.0414282	4.31119	3.11629	0.0935492	0.0903822	0
GCGCGATGTCATCTAG-1	786220	11571	84865	67995	621789	201	0.018169	1.93281	2.99201	0.145707	0.143187	1
GCGGGTTAGGAGTTTA-1	3468752	87806	357613	307766	2715567	877	0.0793537	8.0566	2.97722	0.065008	0.065008	0
GCGGGTTAGTGTATCC-1	2134686	57681	219032	188563	1669410	539	0.0483134	4.9655	3.04102	0.0838477	0.0852344	0
GCGGGTTTCTATGCCC-1	1786222	32765	187875	171146	1394436	450	0.0405454	4.217	3.03635	0.100398	0.0933649	0
GCTCCTAAGATCCCGC-1	2217126	12386	239320	203833	1761587	569	0.051397	5.32933	3.11386	0.0809905	0.0802207	0
GCTCCTAAGCCCGAAA-1	1569384	24000	170193	135645	1239546	400	0.036148	3.79455	2.89292	0.0966141	0.093718	0
GCTCCTATCCCAGAAT-1	1973500	30021	213755	180520	1549204	500	0.0451368	4.67423	2.98077	0.0847129	0.0847129	0
GCTCTGTAGCATGGCA-1	1889490	29841	203833	168684	1487132	480	0.0433156	4.52739	3.04766	0.0893117	0.0872084	0
GCTCTGTAGTTAGCGG-1	1473400	43378	155035	134302	1140685	368	0.0332612	3.50234	2.97269	0.100858	0.101317	0
GCTCTGTCAAACTCAC-1	2338690	22205	254668	210923	1850894	598	0.053951	5.58211	2.97094	0.0801745	0.079203	0
GCTCTGTTCACTCATT-1	2039068	26192	224314	172988	1615574	522	0.0471249	4.88289	2.99054	0.0858169	0.0865852	0
GCTGCAGAGGAGTTGC-1	2145342	24600	230800	191143	1698799	549	0.0494045	5.12543	3.07426	0.0876146	0.0866013	0
GCTGCAGGTAACGTGG-1	1601104	28418	170676	136656	1265354	409	0.0369747	3.87462	3.04071	0.0903069	0.0903069	0
GCTGCAGGTCGCGAAA-1	1184218	29060	122966	107769	924423	299	0.0269709	2.85852	3.1137	0.106361	0.104904	0
GCTGCAGGTTGAACAA-1	1378032	26260	148603	120869	1082300	350	0.0315387	3.31241	2.92472	0.10145	0.100685	0
GCTGCGACACCTCCAT-1	2180056	24785	237846	190074	1727351	558	0.0504218	5.2084	3.08148	0.0837486	0.0825333	0
GCTGCGATCACTACAG-1	1196642	16891	130169	98628	950954	307	0.0276716	2.92695	3.11011	0.110096	0.104245	0
GCTGCTTCACGATCTA-1	2009778	46929	218270	178555	1566024	506	0.0456461	4.75834	3.11174	0.0893645	0.0877365	0
GCTGCTTGTCATCTAG-1	1271376	13723	139301	108471	1009881	326	0.0295275	3.10901	3.09176	0.103494	0.103494	0
GCTGCTTTCAGTACAC-1	2594706	28978	282947	241106	2041675	660	0.0594597	6.11781	3.11315	0.0765474	0.0751815	0
GCTGGGTAGGCATATA-1	1019942	13332	109971	78207	818432	264	0.0239282	2.52692	3.08078	0.113968	0.115128	0
GCTGGGTCAACTCCGG-1	2003818	61327	208539	179873	1554079	502	0.0452992	4.73694	2.98894	0.0839613	0.0831626	0
GCTGGGTGTGTAGTTC-1	2150790	78467	221476	187721	1663126	537	0.0480098	4.91705	2.97124	0.0884011	0.0890703	0
GCTGGGTGTGTCGCTG-1	1083488	33420	111155	94914	843999	273	0.0246295	2.61553	3.07709	0.112552	0.112552	0
GCTGGGTTCTATGGTG-1	1179430	18997	127464	93994	938975	303	0.027392	2.87859	3.02425	0.105866	0.106476	0
GCTTCCAAGGGTTTCT-1	2114276	63489	226483	188756	1635548	528	0.0475919	4.92855	3.10496	0.0839958	0.085599	0
GCTTCCATCCTACGAA-1	1383004	16058	152214	118858	1095874	354	0.0319449	3.36085	2.94986	0.101093	0.0983308	0
GCTTCCATCTGGCCTT-1	2235898	66248	236536	202863	1730251	559	0.0504024	5.22859	3.10878	0.0827213	0.081934	0
GCTTCCATCTTCCGAC-1	1562214	37524	166789	147342	1210559	391	0.0352327	3.69238	3.09665	0.101968	0.0960869	0
GCTTGAACAGTGCTTA-1	1907858	27898	207981	166443	1505536	486	0.0439678	4.57504	3.01994	0.0866687	0.0859519	0
GCTTGAAGTGAGCGAT-1	2641892	44237	285824	239980	2071851	669	0.0604618	6.19538	2.99123	0.095441	0.0952961	1
GGAAAGCAGCCAGAAC-1	2147390	48220	227431	193417	1678322	542	0.0488204	5.0437	2.99232	0.0882669	0.0872283	0
GGAAAGCCATGACTCA-1	1805330	87916	187988	154409	1375017	444	0.0399604	4.17775	3.09592	0.0904225	0.088148	0
GGAAAGCTCCACCTTG-1	1024530	20904	108410	90219	804997	260	0.0234862	2.48705	3.01997	0.117877	0.114799	0
GGAAAGCTCGTGTACA-1	1224228	29047	114052	107820	973309	314	0.0284352	3.00059	3.14433	0.106543	0.106503	0
GGAACTTAGGGTCTCC-1	2034862	13750	218315	193345	1609452	520	0.0470329	4.88365	3.03442	0.086652	0.0851016	0
GGAACTTCACAAGCTT-1	384970	6873	41438	30273	306386	99	0.00893583	0.965922	3.25068	0.224546	0.224546	1
GGAACTTGTCGGGAAT-1	2125044	30224	230842	192963	1671015	540	0.0487877	5.05071	2.96355	0.0839735	0.0827238	0
GGAACTTGTTTCCATT-1	2006678	30783	219528	177324	1579043	510	0.0460506	4.78221	3.02442	0.0868497	0.0862057	0
GGAACTTTCCGATACA-1	1884300	49928	202080	166954	1465338	473	0.0427158	4.44213	2.94938	0.0886993	0.088213	0
GGAATAATCTAAGACC-1	1922192	16715	205603	169403	1530471	494	0.0445098	4.61811	3.12163	0.108555	0.108555	1
GGACAAGAGGGATTTA-1	1730070	33024	187609	149545	1359892	439	0.0396672	4.14669	3.03816	0.0922	0.0898065	0
GGACAAGGTGTAAAGT-1	584380	6228	63939	49791	464422	150	0.0135941	1.45378	3.04528	0.146585	0.149554	0
GGACAAGGTTCAGTAC-1	1868202	40044	200839	168189	1459130	471	0.0423517	4.36924	2.9324	0.0930696	0.0925518	0
GGACAAGTCGACGAAG-1	1799638	34909	192998	151754	1419977	459	0.0414494	4.32445	2.93412	0.093069	0.0901869	0
GGACAAGTCGCGCACA-1	1676210	52543	175573	148622	1299472	420	0.0378233	3.97027	3.10666	0.0931882	0.0915787	0
GGACAGAAGGTATCGG-1	1786330	43952	191537	158790	1392051	450	0.0406341	4.25533	2.89063	0.0929983	0.0929983	0
GGACAGACAAACCCTA-1	2020568	50815	217363	180771	1571619	508	0.045861	4.77128	3.06481	0.0834902	0.0822237	0
GGACAGACAGCCAGTC-1	1672180	24472	182937	141415	1323356	427	0.0385095	4.02799	3.0391	0.0944877	0.0910959	0
GGACATTAGTCAAGCG-1	1105060	110959	109411	93064	791626	256	0.0229942	2.4467	2.77289	0.115093	0.116777	0
GGACGTCAGAACTTCC-1	2248020	19705	242742	204418	1781155	575	0.0518535	5.37489	3.01765	0.0811796	0.0802789	0
GGACGTCCACACGTGC-1	1778986	34586	193117	157425	1393858	450	0.040521	4.23436	3.05773	0.0903866	0.0898406	0
GGAGCAAAGGTGCTTT-1	2379744	56090	255102	210141	1858411	600	0.0540389	5.55533	3.00024	0.0840291	0.0823066	0
GGAGCAACACGAGCTC-1	2606732	27342	282881	222454	2074055	670	0.060515	6.2442	3.4939	0.0970292	0.0970292	1
GGATGTTAGCCAGGAT-1	2517512	38568	272946	207528	1998470	646	0.0582739	5.98291	3.00802	0.0753747	0.0762214	0
GGATGTTAGTGTACCT-1	2090596	63638	220121	186411	1620426	523	0.047151	4.8946	3.02356	0.0869747	0.0869747	0
GGATTACAGCCACCTG-1	1378584	37754	148784	116319	1075727	347	0.0313376	3.30249	3.00114	0.0998022	0.10032	0
GGATTACGTACTGTTG-1	1255810	23756	136323	101847	993884	321	0.0289694	3.05632	3.07314	0.108398	0.106598	0
GGATTACTCCAACAAC-1	2254992	26544	243061	203461	1781926	576	0.0519186	5.36523	3.06794	0.0861264	0.0853692	0
GGATTACTCTCGGTTC-1	387132	2855	41428	33730	309119	100	0.00904115	0.975459	3.02415	0.191869	0.187923	0
GGCAATTGTACAACGG-1	1403666	58903	146902	118508	1079353	349	0.0314767	3.31968	2.99118	0.0983739	0.0983739	0
GGCAATTGTGCAACCC-1	1687972	30092	181641	152512	1323727	428	0.0384793	4.02595	3.01616	0.0944714	0.0937362	0
GGCAATTTCTTGGATG-1	1460768	28610	159964	121103	1151091	372	0.0335855	3.53226	3.10966	0.105848	0.10007	0
GGCCGATTCTGACGCG-1	784478	126886	70759	60443	526390	170	0.0152644	1.64016	3.15174	0.135469	0.137235	0
GGCGACTGTTACTGAC-1	1920364	31606	208282	171279	1509197	488	0.0439948	4.57134	3.0146	0.0883097	0.0847426	0
GGCGACTGTTCCGTCT-1	2109792	43688	222805	191908	1651391	533	0.0478368	4.92023	2.98157	0.0896519	0.0908653	0
GGCGACTGTTGGAACG-1	1468714	93733	147908	131536	1095537	354	0.0318535	3.35566	3.10618	0.104906	0.100967	0
GGCGACTTCCTTATTG-1	1070734	19102	116899	83166	851567	275	0.024846	2.62186	3.11031	0.117909	0.112282	0
GGCTCGACAACTACTG-1	1156426	18761	127850	89158	920657	297	0.0267975	2.82184	3.13172	0.131819	0.133369	1
GGCTCGACAATGGCTT-1	2281420	94077	241632	198034	1747677	565	0.0508648	5.26362	2.82677	0.0838106	0.0841364	0
GGCTCGACATACTGCA-1	1705694	59064	180713	152049	1313868	424	0.038208	4.00056	3.13159	0.0942365	0.0941168	0
GGCTCGACATCATGGT-1	1755774	18913	190235	139595	1407031	455	0.0411347	4.27771	3.21395	0.121739	0.121739	1
GGCTGGTCAACCTGCG-1	1140684	62288	116943	100005	861448	278	0.0250314	2.66161	3.05965	0.108716	0.1087	0
GGCTGGTTCCTACGAA-1	1276010	18884	139108	107622	1010396	326	0.0293844	3.10428	2.97546	0.100222	0.101691	0
GGCTGGTTCTGTGGCG-1	1433216	95065	145589	124125	1068437	345	0.0310606	3.2807	3.05888	0.100028	0.0999608	0
GGGAATGCAGATTGTC-1	1897772	31866	204762	164907	1496237	483	0.0435897	4.52397	3.113	0.085446	0.0869815	0
GGGAATGCATCATGGT-1	1890202	21823	204921	152512	1510946	488	0.0441457	4.58468	3.09712	0.0875618	0.0870699	0
GGGAATGGTGGTACAG-1	1391714	27533	148012	119988	1096181	354	0.0319706	3.37013	3.01422	0.0979506	0.098165	0
GGGACCTCATCCATCC-1	1929474	37118	204642	174871	1512843	489	0.0438983	4.56137	3.12774	0.0855557	0.0837968	0
GGGACCTGTCCGGGTT-1	1934026	50292	207266	171814	1504654	486	0.0438064	4.55206	3.04489	0.0891934	0.088621	0
GGGACCTTCATCGACA-1	1810676	59627	190027	162308	1398714	452	0.0407493	4.27093	2.98648	0.0933225	0.0922949	0
GGGAGATAGGCTAGCA-1	1464372	81476	148641	124443	1109812	359	0.0322768	3.39683	3.01159	0.103625	0.101485	0
GGGAGATCACAGACCC-1	1445274	16720	153282	137037	1138235	368	0.0331121	3.48741	3.095	0.0975511	0.0988754	0
GGGAGATCAGCGCTTG-1	1322744	61694	134038	109678	1017334	329	0.0296346	3.12732	3.08232	0.104041	0.102599	0
GGGAGATCATGCAGTT-1	1610696	32403	172213	131210	1274870	412	0.0371122	3.88444	3.05665	0.099133	0.0949669	0
GGGCACTGTGCAACCC-1	1673214	15677	179753	158546	1319238	426	0.0383715	4.01645	3.14471	0.0933497	0.0924729	0
GGGCACTGTTCAAGGG-1	1698298	43519	181239	149795	1323745	428	0.0386503	4.05569	3.16795	0.0922874	0.0896803	0
GGGCATCCACGCTGAC-1	2290296	40688	245640	205613	1798355	581	0.0523923	5.42037	2.98643	0.0828815	0.0795052	0
GGGCATCGTCTCTATT-1	827990	29393	87000	65324	646273	209	0.0188336	1.9986	3.03153	0.127816	0.125585	0
GGGCATCTCGAACCCG-1	1123326	56474	115030	99332	852490	275	0.0247887	2.64059	2.97653	0.11086	0.11086	0
GGGTCTGCATCGGTCG-1	1079282	189727	93001	85205	711349	230	0.0205708	2.19248	3.00572	0.122372	0.119516	0
GGGTCTGTCCACGATA-1	1569498	23022	169627	136331	1240518	401	0.0361854	3.79649	3.13016	0.0911409	0.092211	0
GGGTTGCGTGTCGCTG-1	1373334	39325	144117	121052	1068840	345	0.0311636	3.28843	3.04181	0.100746	0.101795	0
GGTATTGAGGGTTCGA-1	2073240	38561	217346	185050	1632283	527	0.0476835	4.96047	2.93835	0.0862037	0.0837932	0
GGTATTGAGGTTCCTA-1	1882342	39405	199714	170079	1473144	476	0.0429772	4.48445	3.15111	0.089311	0.0889266	0
GGTGAAGGTATTCGTG-1	1246628	34043	131859	101387	979339	316	0.0285208	3.01289	3.0442	0.108376	0.105436	0
GGTGCGTCACTAACTG-1	738116	18923	73369	64911	580913	188	0.0169176	1.80654	2.91572	0.135975	0.134444	0
GGTGCGTGTGTTTCAG-1	1834224	44300	190541	159274	1440109	465	0.0420741	4.40535	3.03859	0.0900324	0.0893737	0
GGTGTTAGTCAGTGGA-1	1852090	28677	197814	167148	1458451	471	0.0425939	4.45375	2.95548	0.0875575	0.0879747	0
GTAACGTAGGCAGTCA-1	2001772	72998	210064	171982	1546728	500	0.0449349	4.65424	3.03752	0.0886661	0.0890787	0
GTAACGTAGTCCGTAT-1	1844214	14606	204022	149438	1476148	477	0.043127	4.4724	3.06808	0.0956396	0.0948906	1
GTAACGTTCCCACAAA-1	1116246	10907	122530	92843	889966	287	0.0259635	2.72998	3.00381	0.102803	0.104546	0
GTAACTGAGCCGTCGT-1	1257814	30327	120442	113606	993439	321	0.0289616	3.06617	3.02511	0.108256	0.105861	0
GTAACTGCATAGGGCA-1	1642580	59903	170003	151810	1260864	407	0.0366835	3.84302	2.90138	0.095753	0.0953369	0
GTAACTGGTAGATGCG-1	1634170	97216	167123	139436	1230395	397	0.0357256	3.743	3.12419	0.0950186	0.0960351	0
GTAACTGGTTGAACTC-1	2035178	34486	221429	183040	1596223	516	0.0464973	4.83123	3.08091	0.0872641	0.0856333	0
GTAACTGTCGAATGTC-1	1770892	18470	194034	154829	1403559	453	0.0409145	4.26009	3.14463	0.0917013	0.0902233	0
GTACGTACACTGGCCA-1	1606312	40276	168200	146002	1251834	404	0.0364861	3.84274	2.96861	0.0973766	0.0950494	0
GTACGTAGTGCGCTTG-1	1263726	43782	132324	109365	978255	316	0.0285131	3.01649	3.09143	0.103143	0.102086	0
GTACTCCGTCAGTTTG-1	1334892	36216	142369	114123	1042184	337	0.0303931	3.19426	2.95636	0.104838	0.102126	0
GTACTCCGTTGGTATC-1	2846454	21926	308439	252168	2263921	731	0.0659211	6.72721	3.01199	0.0751019	0.075586	0
GTACTTTAGAGTAATC-1	2239942	24738	240418	204154	1770632	572	0.0514732	5.32618	2.98566	0.0895457	0.087274	0
GTACTTTCAGGCCGTT-1	1991260	43421	215430	169752	1562657	505	0.0455758	4.73496	3.08962	0.0843948	0.0848752	0
GTACTTTTCAGTACAC-1	2374966	20315	259198	218719	1876734	606	0.0546344	5.64559	3.14326	0.080332	0.0808645	0
GTAGGCCCACGTGGCT-1	2141392	62480	223524	190381	1665007	538	0.0484868	5.03587	3.06067	0.0884631	0.088252	0
GTAGGCCGTGTAATGA-1	1065974	20763	111345	85220	848646	274	0.0246855	2.61404	3.0016	0.109365	0.110189	0
GTAGGCCTCCTTGCAC-1	2451642	27215	259484	221394	1943549	628	0.0566398	5.84083	3.07496	0.0785403	0.077194	0
GTAGGCCTCGTGCTAA-1	389230	2101	38896	32986	315247	102	0.0092323	1.00058	3.07716	0.188947	0.188947	0
GTAGGCCTCTCGAGCG-1	1020332	90127	95815	88987	745403	241	0.0216905	2.3167	2.96823	0.118038	0.115256	0
GTAGTCAGTCATTACG-1	1645666	40285	174907	144186	1286288	416	0.0375597	3.92859	3.00261	0.0931612	0.095377	0
GTAGTCATCGAACCCG-1	1257550	118777	123058	104485	911230	294	0.0264868	2.80719	3.039	0.105175	0.103162	0
GTATCTTAGGGAGTAA-1	1635648	14206	176172	137134	1308136	423	0.0382282	3.99608	2.95855	0.0915476	0.0924726	0
GTATCTTAGGGATTTA-1	1875084	24057	201154	160999	1488874	481	0.0434571	4.52644	3.0736	0.0908173	0.0906471	0
GTATCTTCATTTGTGG-1	1351348	31057	146734	115280	1058277	342	0.0308477	3.25362	2.98773	0.105623	0.103281	0
GTATCTTGTCGCTTCT-1	1770066	88836	174652	154685	1351893	437	0.0392838	4.10616	3.19394	0.097796	0.0966915	0
GTATCTTGTCTCGGTG-1	774170	20818	83043	60777	609532	197	0.0178531	1.90245	3.0332	0.131273	0.127993	0
GTATTCTCATAGGTCT-1	2330920	67938	241992	203999	1816991	587	0.0524913	5.36713	2.96037	0.0873673	0.0878086	0
GTATTCTCATGCAGTT-1	1598848	25942	173238	132186	1267482	409	0.0369611	3.85023	2.98584	0.0988737	0.0972895	0
GTCAAGTAGGACCAGT-1	1476490	32005	145279	133466	1165740	377	0.0340502	3.57382	2.94995	0.0966449	0.0953709	0
GTCACAAAGTGAACAT-1	2453136	24743	269655	213325	1945413	628	0.0567552	5.83733	3.0967	0.0776791	0.0767512	0
GTCACAAGTCAGTGGA-1	2014432	21212	221349	180384	1591487	514	0.0464831	4.8355	3.22684	0.0852887	0.0855025	0
GTCACGGGTATTGAAG-1	1433324	26861	152281	122714	1131468	365	0.032958	3.46489	3.09485	0.0953943	0.0977583	0
GTCACGGTCCACAGAT-1	1775292	22176	192278	144423	1416415	458	0.0413293	4.30153	3.03185	0.0928954	0.089721	0
GTCATTTAGCAAAGCC-1	1511770	18383	158710	143595	1191082	385	0.0345836	3.63898	3.11533	0.0954683	0.0945471	0
GTCATTTGTCGCTTCT-1	1483466	35535	154085	131660	1162186	375	0.0338612	3.56791	3.07205	0.103045	0.103045	0
GTCATTTTCCCTTATA-1	899814	14154	98075	73006	714579	231	0.0208377	2.2111	2.92209	0.120113	0.120782	0
GTCCTCAGTTTCCTGC-1	3228202	30552	352233	282062	2563355	828	0.0747999	7.61978	2.97033	0.0710883	0.0701126	0
GTCCTCATCTAAGACC-1	1913362	23407	203198	174860	1511897	488	0.044006	4.56555	3.14226	0.0908991	0.0899915	0
GTCGGGTCACAGCTGC-1	885556	25783	82545	79272	697956	225	0.0203384	2.16345	3.06013	0.124289	0.124156	0
GTCTCGTCAGGTTAAA-1	696708	32079	72905	54023	537701	174	0.0156037	1.66261	3.03766	0.139063	0.138186	0
GTCTCGTCATTCCGAA-1	1540622	18202	165333	134074	1223013	395	0.0356407	3.73836	3.13816	0.0919284	0.0930009	0
GTCTCGTGTACGTGCC-1	1861646	14481	188363	165302	1493500	482	0.0434454	4.52268	3.13297	0.0895421	0.0888523	0
GTCTCGTTCACACGGC-1	1198602	24020	129472	103753	941357	304	0.0272685	2.88344	3.03463	0.107234	0.107005	0
GTCTCGTTCATTGCTT-1	2116490	48303	226083	178114	1663990	538	0.048463	5.0273	3.07855	0.0862226	0.0846018	0
GTCTTCGAGGTGCTAG-1	905402	8112	98515	77063	721712	233	0.0211291	2.23833	3.04192	0.122883	0.122402	0
GTCTTCGAGTGTTGAA-1	1694516	22335	182912	144561	1344708	434	0.0392344	4.10328	3.03751	0.0948789	0.092134	0
GTCTTCGTCTGGTAGT-1	1632334	19253	176747	139880	1296454	419	0.0379344	3.95648	3.10446	0.0940236	0.0947584	0
GTGAAGGGTCCTCGGA-1	1633264	28194	173116	146827	1285127	415	0.037478	3.92471	3.02234	0.0908325	0.0913439	0
GTGAAGGGTCTCGTCT-1	2115862	107611	214629	182046	1611576	521	0.0468285	4.85931	3.11265	0.0887191	0.0886597	0
GTGCAGCAGCTGAAAT-1	1792186	39896	194953	152301	1405036	454	0.0409693	4.27332	2.97695	0.0915321	0.088309	0
GTGCAGCCAAAGTTAG-1	1039452	30172	110392	89865	809023	261	0.0236106	2.50733	2.99871	0.114358	0.112206	0
GTGCAGCGTCCTACCT-1	1299694	58541	118854	111451	1010848	327	0.0293952	3.09864	3.09442	0.103374	0.103597	0
GTGCATACACTCTTAT-1	1093226	21456	120444	89034	862292	279	0.025095	2.65381	2.9757	0.112746	0.108489	0
GTGCGGTCAATCGTCA-1	1711268	52186	177364	151508	1330210	430	0.0387493	4.07025	2.93916	0.093034	0.0945295	0
GTGCGGTCAGATCGAG-1	980174	38188	101130	84929	755927	244	0.0220431	2.33963	3.13676	0.128056	0.124572	0
GTGCGGTGTACTCACA-1	1841358	25615	196108	167314	1452321	469	0.0423378	4.42763	3.12887	0.0868744	0.0863663	0
GTGCTTCGTGATACCT-1	2252352	69269	230266	199143	1753674	566	0.0510133	5.28209	3.22405	0.101951	0.100894	1
GTGGGTCCACAGAGCA-1	1481810	74488	150214	130563	1126545	364	0.0327594	3.45215	3.01668	0.0999469	0.0984104	0
GTGGGTCGTACCACTA-1	1341734	12203	142424	114857	1072250	346	0.0312129	3.28356	3.06326	0.100445	0.101594	0
GTGGGTCGTTGGAACG-1	1683602	94124	168932	144731	1275815	412	0.0371394	3.90894	3.0972	0.0926402	0.0926402	0
GTGGGTCTCCGCTTGT-1	1747864	54716	181506	151849	1359793	439	0.0396801	4.14598	3.07331	0.0918524	0.0934977	0
GTGGGTCTCCTAGACA-1	1730908	51546	181447	145675	1352240	437	0.0393792	4.11804	3.04429	0.09323	0.0924651	0
GTGTGCGAGAAGGTTT-1	1837266	71453	191840	152393	1421580	459	0.0414345	4.31774	3.0057	0.0939937	0.0912915	0
GTGTGCGAGCGCGATA-1	1549748	26625	160136	136678	1226309	396	0.0358	3.75063	3.05634	0.100554	0.0988541	0
GTGTGCGAGGCTCTCG-1	1552632	61860	160532	138087	1192153	385	0.0347081	3.64575	3.11951	0.093541	0.093541	0
GTGTGCGGTCGCTTCT-1	607086	20047	46048	55563	485428	157	0.0140763	1.51698	3.02484	0.141467	0.142391	0
GTTAAGCAGTGTTTGC-1	1961858	41027	210453	177675	1532703	495	0.0446226	4.65214	3.04841	0.0850166	0.0848377	0
GTTAAGCCAGATATCC-1	1880652	53068	198457	171915	1457212	471	0.0420615	4.35265	3.09975	0.0906327	0.0913083	0
GTTAAGCTCCACTTAT-1	1114700	13744	123878	92192	884886	286	0.0257668	2.7154	3.11239	0.111343	0.110824	0
GTTAAGCTCTGTCGAA-1	1699638	25331	184573	151630	1338104	432	0.0390408	4.08306	3.0806	0.0960712	0.0937387	0
GTTACAGAGTACACCT-1	2109174	43594	227138	192571	1645871	532	0.0479268	4.96929	3.03685	0.0861932	0.0848614	0
GTTACAGTCAGGTGAG-1	2256030	32381	243186	196696	1783767	576	0.0521175	5.40334	3.08191	0.0816689	0.0820234	0
GTTCATTGTCAAGTTC-1	1998780	50666	213268	181905	1552941	502	0.0448666	4.62033	3.11358	0.0938927	0.0938927	1
GTTCATTTCGAGTATC-1	3383148	24227	369239	295786	2693896	870	0.0785241	7.93024	3.03284	0.0727996	0.0722603	0
GTTCATTTCGTAGGGA-1	1758616	17675	188914	151523	1400504	452	0.0409783	4.28801	3.02401	0.0939787	0.0925748	0
GTTCATTTCTCTTCCT-1	2500448	86148	264900	224229	1925171	622	0.0560412	5.78321	3.05484	0.0794727	0.0799291	0
GTTCGGGTCAACAGTC-1	1619528	15864	177436	135603	1290625	417	0.0376578	3.93312	3.11496	0.09009	0.0883872	0
GTTCTCGCAACCCACG-1	1844272	82054	191909	161299	1409010	455	0.0410033	4.29113	3.03564	0.0878736	0.0866466	0
GTTCTCGCACGCACCA-1	2383140	63509	249735	213140	1856756	600	0.054103	5.60678	3.04488	0.0804315	0.0772189	0
GTTCTCGCAGTGCTCG-1	1445760	43722	151910	129037	1121091	362	0.0325372	3.43178	3.03824	0.102042	0.102042	0
GTTCTCGGTCATGTTG-1	1426946	21829	154751	113578	1136788	367	0.0331408	3.47528	3.14098	0.100905	0.100046	0
GTTCTCGTCATGACCA-1	1926700	34403	204839	176308	1511150	488	0.0440175	4.58555	3.06605	0.0864345	0.0878369	0
GTTTCTAAGGTGATTA-1	1474894	14792	160824	126010	1173268	379	0.034242	3.59132	3.13797	0.102476	0.101352	0
GTTTCTAAGTGGGATC-1	2129706	31555	228021	196455	1673675	541	0.0487405	5.04612	3.13989	0.0867249	0.0853933	0
GTTTCTAGTCCGGTGT-1	2294738	38806	248070	208924	1798938	581	0.0524484	5.40792	3.03034	0.0827918	0.0803379	0
GTTTCTATCAGATTCG-1	1549146	105927	156771	131347	1155101	373	0.0335248	3.52013	3.13351	0.100206	0.101952	0
TAAACCGAGGCTAGAC-1	1606784	59255	172177	138724	1236628	399	0.0359445	3.77282	2.78612	0.100408	0.095219	0
TAAACCGAGGTAGCCA-1	1883616	49185	201627	168819	1463985	473	0.0426389	4.45999	3.03898	0.0880648	0.08901	0
TAAACCGTCCAAGGGA-1	2052240	21689	222509	180116	1627926	526	0.0475702	4.94484	2.97378	0.0859915	0.0827683	0
TAAGAGACAGCGTCAC-1	2021510	30838	207135	185908	1597629	516	0.0466125	4.84645	3.11436	0.0875561	0.0857529	0
TAAGAGACATCTCGTC-1	1438314	27253	154199	123417	1133445	366	0.0330016	3.4718	3.03891	0.102229	0.0983736	0
TAAGAGAGTGTGTTCA-1	1709262	48093	177023	152680	1331466	430	0.038856	4.07135	3.0469	0.0966019	0.0936081	0
TAAGAGATCCAGGTTA-1	1870170	18035	202464	158301	1491370	482	0.0434814	4.53225	3.01328	0.092615	0.0884452	0
TAAGCGTTCATTGGAC-1	2005238	54013	213631	176753	1560841	504	0.045468	4.73399	3.05597	0.0846659	0.083192	0
TAAGTGCAGGGATTCG-1	1838360	112233	183584	161008	1381535	446	0.0401408	4.19765	3.02611	0.0911568	0.0899887	0
TAAGTGCAGGTAAGTT-1	1846748	54539	194761	153129	1444319	467	0.0420029	4.36021	3.06776	0.0895544	0.0911941	0
TAAGTGCTCGGGTCAC-1	2548824	33163	271000	227126	2017535	652	0.0588401	6.06591	3.09708	0.0806875	0.0809832	0
TACACGACAAGCAAGC-1	2457252	51836	265080	215911	1924425	622	0.0561109	5.79125	3.15394	0.0786152	0.0795881	0
TACACGACACTAGGCC-1	1840308	87270	191647	170053	1391338	449	0.040439	4.23766	3.07288	0.0891456	0.0891456	0
TACACGATCCGACCAG-1	1994292	59666	212915	177214	1544497	499	0.045021	4.68851	3.04684	0.081193	0.0820489	0
TACACGATCCGTTCAC-1	2617154	29936	283810	235621	2067787	668	0.0603116	6.18995	2.95394	0.0757929	0.0757391	0
TACAGTGAGTCCCGAC-1	1573904	59124	165585	137046	1212149	392	0.0352652	3.69802	2.90311	0.0956953	0.0937622	0
TACAGTGGTCAATTCG-1	1377138	127317	133646	118511	997664	322	0.0289145	3.05191	3.11923	0.102009	0.101486	0
TACAGTGGTCTAACGT-1	1992352	36011	210619	173128	1572594	508	0.04586	4.76969	3.03659	0.0846673	0.0848346	0
TACCTATAGTAGGTGC-1	1772926	43195	185705	156623	1387403	448	0.0402575	4.21279	3.14164	0.0931839	0.0905904	0
TACCTATGTAAACAGT-1	1884048	16806	205766	172576	1488900	481	0.0434438	4.5236	3.08633	0.0937909	0.0922502	0
TACCTATGTCAGTTTG-1	1471908	29892	159045	125828	1157143	374	0.0337212	3.54667	3.02167	0.095727	0.095727	0
TACCTATGTTGAACAA-1	1627134	21265	177394	140625	1287850	416	0.0375569	3.93317	3.01162	0.0975037	0.0954124	0
TACCTTAAGACTGGCA-1	1965718	20795	212826	180607	1551490	501	0.0452122	4.71064	2.91539	0.0865036	0.0867902	0
TACCTTAAGGAGCGAG-1	1813566	45494	188916	169000	1410156	456	0.0411395	4.28584	3.03425	0.0900673	0.088638	0
TACCTTAAGTGAATTG-1	1447110	19203	157720	119833	1150354	372	0.0335776	3.52536	3.13005	0.102142	0.100004	0
TACCTTACATTCCGAA-1	1798922	17481	198853	154623	1427965	461	0.0416055	4.33754	2.95783	0.0935007	0.0876632	0
TACCTTATCACTCATT-1	1841270	18579	202226	155135	1465330	473	0.0427819	4.43297	2.95739	0.0883395	0.0847417	0
TACGGATAGCTGAACG-1	1543264	89785	156329	134002	1163148	376	0.0338245	3.56157	2.9728	0.102888	0.100851	0
TACGGATAGTGTTAGA-1	1138328	12417	121299	99383	905229	292	0.0265085	2.80676	2.96055	0.109239	0.11052	0
TACGGATCAACACCGC-1	1280980	23555	132893	119139	1005393	325	0.0292413	3.09297	2.97962	0.104495	0.10421	0
TACGGATCAGAGGCAT-1	2658116	37968	284234	235997	2099917	678	0.0613119	6.29279	3.03729	0.076026	0.0758438	0
TACGGATCATCCGTTC-1	2062042	34193	214906	180673	1632270	527	0.0473245	4.89445	3.07687	0.107709	0.103635	1
TACGGATGTGATGTTC-1	2629786	57253	279746	229188	2063599	667	0.0597606	6.05965	3.12942	0.0788132	0.080273	0
TACGGATTCAAGCCGC-1	1825626	16398	192748	168876	1447604	468	0.0421919	4.40813	3.10657	0.0902892	0.0920896	0
TACGGATTCACACGGC-1	1225208	76669	124422	106882	917235	296	0.0265981	2.82513	2.98829	0.112536	0.107899	0
TACGGGCAGGTAAGTT-1	1748176	40338	184325	150730	1372783	443	0.0399921	4.16167	3.14509	0.0916922	0.0909034	0
TACGGGCGTATCTCTT-1	1818566	91090	186033	156396	1385047	447	0.0403342	4.19435	3.05961	0.0933387	0.0923529	0
TACGGTAAGAACAATC-1	2395126	40184	253628	216884	1884430	609	0.0548741	5.64136	3.07665	0.0854046	0.0842615	0
TACGGTAAGTTTCCTT-1	2008894	34502	214339	184723	1575330	509	0.0458941	4.76521	2.91292	0.0903362	0.0892753	0
TACGGTAGTGCTTTCC-1	2188622	90951	223078	199169	1675424	541	0.0486307	5.01901	3.11516	0.0878361	0.0859809	0
TACGGTATCTCGTGGG-1	2254158	32351	238433	200306	1783068	576	0.0520695	5.39169	3.04681	0.08086	0.0813051	0
TACTCATAGAACAATC-1	1908910	21588	203637	174814	1508871	487	0.043998	4.56617	3.11128	0.0893023	0.0895898	0
TACTCATAGAAGGTGA-1	2744076	18788	297741	219775	2207772	713	0.0644712	6.61601	2.72508	0.110486	0.111082	1
TACTCATAGGCATGGT-1	1899894	12973	207588	164357	1514976	489	0.044271	4.59367	3.06165	0.0913659	0.0861923	0
TACTCATCAACGGCTC-1	1529160	40457	161249	147802	1179652	381	0.0343544	3.61309	3.01804	0.0993097	0.0971878	0
TACTCGCAGAAGGTGA-1	1807448	15870	198431	158835	1434312	463	0.0418888	4.38143	3.05501	0.0927108	0.0909399	0
TACTCGCAGGACGAAA-1	1696788	11323	187001	142709	1355755	438	0.0396413	4.11961	3.25337	0.13068	0.13068	1
TACTCGCCATGATGCT-1	2694362	67691	286408	237647	2102616	679	0.0609458	6.19051	2.9271	0.0828921	0.0824525	0
TACTCGCTCCACGATA-1	1660108	9588	184221	138339	1327960	429	0.0388066	4.05334	2.97356	0.0966136	0.0915608	0
TACTTGTAGTGGGTAC-1	2342126	50090	242355	206085	1843596	596	0.053616	5.52125	3.07204	0.0845841	0.0822684	0
TACTTGTCAGACACAG-1	1152354	19407	124664	100750	907533	293	0.0264148	2.78586	3.09812	0.110917	0.109884	0
TACTTGTGTAGGTTTC-1	2237696	60061	225643	193912	1758080	568	0.0510299	5.24518	3.09542	0.0937555	0.0927666	1
TACTTGTGTTCGGTGC-1	1586448	103650	159654	138337	1184807	383	0.0343142	3.60038	3.0202	0.102746	0.101118	0
TACTTGTTCACCGGTG-1	1472560	24510	160367	122798	1164885	376	0.0339074	3.55795	3.18585	0.0965356	0.0954768	0
TAGACCAAGCGGCTTC-1	2639720	51525	286484	223094	2078617	671	0.0605857	6.22187	3.96439	0.132129	0.132129	1
TAGACCAAGTCGATAA-1	1448302	12233	159938	118882	1157249	374	0.0337558	3.53512	3.12394	0.101021	0.098926	0
TAGACCACATCCACGG-1	1388392	40812	149503	120884	1077193	348	0.0313855	3.30809	3.0353	0.100293	0.0994171	0
TAGACCACATGATGCT-1	2362116	63280	254571	209409	1834856	593	0.0530457	5.39578	3.14215	0.0873811	0.0862197	0
TAGACCATCATCAGCA-1	1735454	35589	186189	151578	1362098	440	0.0396431	4.14721	3.01739	0.09426	0.0915978	0
TAGAGCTAGCTTTCAG-1	1671676	23320	178206	154165	1315985	425	0.038448	4.01653	3.134	0.0921988	0.0907917	0
TAGAGCTAGGCTAGGT-1	1522574	17114	164059	126546	1214855	392	0.0354429	3.70928	3.07501	0.0911719	0.0914155	0
TAGAGCTCACGTCGGT-1	1873838	53519	190033	167370	1462916	473	0.0426378	4.4528	3.02588	0.0966333	0.0966333	1
TAGAGCTCATTGGTCA-1	1798664	52476	186267	160402	1399519	452	0.0405914	4.22703	3.04577	0.0916162	0.0909522	0
TAGAGCTTCTCAGATG-1	1066822	16807	115506	85641	848868	274	0.0247547	2.61502	3.08425	0.118236	0.111015	0
TAGCCGGAGTCGTGTT-1	1719226	35853	165496	144869	1373008	444	0.0399651	4.16661	3.08665	0.0935914	0.0924441	0
TAGCCGGCAACCTCAA-1	1699768	14337	185035	151693	1348703	436	0.0393552	4.09966	2.99722	0.0943155	0.0907699	0
TAGCCGGCACCACACG-1	1613736	87616	166716	138992	1220412	394	0.0354665	3.72899	3.14194	0.0977138	0.0976752	0
TAGCCGGCACGCTGAC-1	2149056	31516	233674	198499	1685367	544	0.0491383	5.09876	3.07763	0.0802844	0.0804847	0
TAGCCGGGTTCCACAA-1	1720700	14396	190206	144618	1371480	443	0.0399813	4.17173	3.12111	0.0926457	0.0929688	0
TAGCCGGTCAGCGGCT-1	1652736	16042	180987	153479	1302228	421	0.0379433	3.9778	3.03802	0.0937083	0.0924334	0
TAGGCATAGCTAAACA-1	1880108	43011	201242	168380	1467475	474	0.0427391	4.47218	3.08244	0.0916946	0.0908438	0
TAGGCATAGTAGGTGC-1	1831152	92209	187097	160619	1391227	449	0.0403884	4.22193	2.9389	0.0923173	0.0932818	0
TAGGCATAGTGAACAT-1	2297936	34347	247848	205435	1810306	585	0.05288	5.46416	3.01296	0.0815947	0.0818955	0
TAGGCATCAATCGTCA-1	1677626	46443	176817	150514	1303852	421	0.0379747	3.9802	3.14205	0.0907826	0.0903417	0
TAGGCATGTCGGCATC-1	2017848	37585	213233	186154	1580876	511	0.0461256	4.811	3.01557	0.0884068	0.0882323	0
TAGGCATGTTCAGTAC-1	2361030	67512	248871	209321	1835326	593	0.0533139	5.47291	3.04912	0.083683	0.0838148	0
TAGTGGTCAAGTGTTC-1	2377520	66659	247470	209144	1854247	599	0.0539175	5.55478	3.07629	0.0829025	0.0817537	0
TAGTGGTCACACACGC-1	1573220	23809	169762	143012	1236637	399	0.0360017	3.78077	3.01034	0.0975353	0.0929512	0
TAGTGGTGTGTGACAG-1	1471092	26684	157461	125412	1161535	375	0.0338698	3.5603	3.00235	0.1003	0.0982857	0
TAGTTGGAGAATGGGA-1	2231870	17582	242619	184770	1786899	577	0.0522273	5.38813	3.44833	0.124458	0.124458	1
TAGTTGGCATGAGAAT-1	2274300	27607	247737	194937	1804019	583	0.0527014	5.4342	2.962	0.0878619	0.0832387	0
TAGTTGGCATGGCACC-1	2029112	37042	217042	184565	1590463	514	0.0463491	4.82793	3.03845	0.0852641	0.0868048	0
TAGTTGGTCCTGATTT-1	2128642	77062	224142	176803	1650635	533	0.0480343	4.96707	2.84144	0.0877966	0.0877966	0
TAGTTGGTCGAACCCG-1	978608	58920	97952	87306	734430	237	0.0213722	2.28512	3.12005	0.123919	0.123905	0
TATCAGGAGTCCGTAT-1	1895928	20292	204965	156337	1514334	489	0.0442088	4.57994	3.06898	0.0884082	0.0859645	0
TATCAGGGTGACCTGC-1	2035436	24126	229256	178225	1603829	518	0.0467586	4.85353	3.12537	0.102897	0.100725	1
TATCAGGGTTCGAGCC-1	1194712	78532	117765	107548	890867	288	0.0258835	2.74231	3.02012	0.111574	0.108808	0
TATCAGGGTTCGTCAA-1	2132816	24665	229122	188592	1690437	546	0.0493169	5.12034	2.98973	0.0871622	0.0868626	0
TATCAGGTCTGGTAGT-1	1484660	20849	159410	129624	1174777	379	0.0343591	3.60075	3.06121	0.0978681	0.0981572	0
TATCAGGTCTTCTTGA-1	1070870	12394	115449	94067	848960	274	0.0247734	2.62885	3.11496	0.112448	0.11219	0
TATCTCAAGACTGGGT-1	1943192	18108	211125	166154	1547805	500	0.0452282	4.70018	3.02638	0.0880799	0.0887493	0
TATCTCAGTAGTGGCA-1	1987226	47552	210026	176405	1553243	502	0.0452059	4.70653	3.03515	0.0861285	0.0854221	0
TATCTCAGTCCGAAGA-1	1332600	16196	144456	119894	1052054	340	0.0306844	3.2395	3.20803	0.102858	0.100544	0
TATCTCAGTGACCCGT-1	2399688	35833	255230	220159	1888466	610	0.0551079	5.69648	3.10665	0.0791528	0.079617	0
TATGCCCAGGGCTTGA-1	1193432	8955	128593	108072	947812	306	0.0276862	2.93517	3.14542	0.10436	0.10399	0
TATGCCCTCTAGAACC-1	2119420	57842	221612	193340	1646626	532	0.0478524	4.9516	3.03317	0.0873372	0.0877361	0
TATTACCAGCCAGGAT-1	2357222	31599	254160	201168	1870295	604	0.0545787	5.6029	3.21556	0.0788571	0.0788571	0
TATTACCGTGCTATTG-1	1068362	14236	116007	81020	857099	277	0.0250118	2.63986	3.03605	0.113729	0.114407	0
TCAACGAAGAGCAATT-1	1514202	40925	163230	126395	1183652	382	0.034524	3.62037	3.0067	0.0960898	0.0988135	0
TCAACGAAGCTGCACC-1	2731640	55908	295631	239785	2140316	691	0.0623237	6.38102	3.26152	0.101217	0.101217	1
TCAACGAAGGCTGCTC-1	2375976	35402	259367	212945	1868262	604	0.0545002	5.63961	3.14279	0.0789404	0.0774038	0
TCAACGATCTTTCGCG-1	1006886	87701	99167	86887	733131	237	0.0212938	2.26598	3.00021	0.124326	0.122998	0
TCACAAGCATTTCCAT-1	2428758	33245	268139	218792	1908582	617	0.055739	5.73563	3.10053	0.0796208	0.0796164	0
TCACGAAGTCAAACTC-1	1883808	59643	200888	170401	1452876	469	0.0422765	4.41482	3.03381	0.0888925	0.0900754	0
TCACGAAGTGTCTAAC-1	2385080	20024	267184	204313	1893559	612	0.0552754	5.68873	3.02702	0.0801889	0.0796466	0
TCAGATGAGAGCCCAA-1	1782712	12819	193261	160107	1416525	458	0.0413567	4.32569	3.11049	0.0903963	0.0892399	0
TCAGATGTCCGATACA-1	2234366	32645	242764	200009	1758948	568	0.0513486	5.31138	3.06063	0.0834001	0.0822447	0
TCAGCAAGTAGATGCG-1	1717858	69067	180703	149643	1318445	426	0.0382984	4.01331	3.17337	0.0920495	0.0920035	0
TCAGCAAGTGTTTCAG-1	2142000	33022	234487	188049	1686442	545	0.0492817	5.12038	3.0089	0.0809661	0.0820107	0
TCAGCAAGTTGGTGAG-1	1805496	23764	196511	154542	1430679	462	0.0418524	4.366	3.04934	0.0842815	0.0858237	0
TCAGCTCAGTTGTCGT-1	2409122	39697	259176	217743	1892506	611	0.0552196	5.70169	3.02273	0.0783784	0.0783784	0
TCAGGATTCAGCAGCC-1	1890788	73172	198775	163177	1455664	470	0.0423257	4.41771	3.23888	0.112427	0.111311	1
TCAGGATTCGGGTCAC-1	2536316	35436	267269	229468	2004143	647	0.0584264	6.00932	2.94134	0.0777889	0.0777889	0
TCAGGTACATAGACAA-1	1369112	11427	151520	116338	1089827	352	0.0318068	3.33557	3.09546	0.104878	0.101074	0
TCAGGTACATGTAGCT-1	1784354	87745	185048	153143	1358418	439	0.0393736	4.09963	3.11931	0.0916957	0.092316	0
TCAGGTATCAAGTGCT-1	2482604	74659	261254	221828	1924863	622	0.0560586	5.78489	3.16791	0.0797091	0.0793017	0
TCATTACAGCCAGTTT-1	1449460	59268	154061	119913	1116218	361	0.0324562	3.40065	3.07216	0.0998784	0.100094	0
TCATTACCACAGACCC-1	1703842	60908	177942	154422	1310570	423	0.0381072	3.99861	3.01048	0.0936932	0.0944335	0
TCATTACCATTCAGTG-1	1093652	11949	121086	85014	875603	283	0.0254962	2.67423	2.99308	0.115837	0.110649	0
TCATTACTCTCCACAC-1	2153296	53154	229852	189234	1681056	543	0.0489627	5.07531	3.05966	0.0827299	0.0836479	0
TCATTTGAGTAGCCGA-1	1970502	13022	212363	182168	1562949	505	0.0455728	4.75149	3.10787	0.0892035	0.0892035	0
TCATTTGAGTCTCGTA-1	1454064	13237	158614	119732	1162481	376	0.0339139	3.55773	3.07913	0.104366	0.09979	0
TCCACACCAAGCAAGC-1	1987106	41680	213393	181299	1550734	501	0.0451668	4.69599	2.93807	0.086719	0.0871319	0
TCCACACGTGCTCGAC-1	1279132	49309	133570	120258	975995	315	0.0283898	3.00056	3.06282	0.109444	0.103327	0
TCCACACTCGCAACGC-1	1622502	27952	174283	146153	1274114	412	0.0370759	3.88651	3.16878	0.0892825	0.091522	0
TCCCGATAGAATCGTA-1	1714450	11802	186425	147506	1368717	442	0.0399449	4.17943	3.3099	0.0888133	0.0886978	0
TCCCGATAGTGCGATG-1	1560746	16818	170267	129241	1244420	402	0.0363548	3.81143	3.14092	0.0926704	0.0937163	0
TCCCGATGTTAAGTAG-1	1467288	14425	161276	117597	1173990	379	0.0343683	3.60187	3.10781	0.103216	0.0975949	0
TCGAGGCAGATCCTGT-1	2022518	26861	214784	175609	1605264	519	0.0468518	4.86855	3.02035	0.0824486	0.0823377	0
TCGAGGCCACCGAACC-1	1251800	57789	119127	110570	964314	312	0.0280234	2.96324	2.84719	0.107185	0.106052	0
TCGAGGCCAGTGAAAT-1	1564870	31340	161170	130508	1241852	401	0.0362706	3.78736	2.99589	0.0946874	0.0926004	0
TCGAGGCGTAAGAAGG-1	831570	14085	84042	69121	664322	215	0.0194279	2.07358	2.51185	0.120572	0.121558	1
TCGCGAGAGAGTTGGC-1	1757016	40278	170395	156789	1389554	449	0.0405526	4.24704	2.96081	0.0927397	0.091219	0
TCGCGAGGTGATCCTA-1	1704922	29476	169892	151277	1354277	437	0.039528	4.13868	3.03385	0.0933462	0.0933693	0
TCGCGAGGTTCAAGAA-1	918630	13371	91959	78718	734582	237	0.0213316	2.27447	3.03132	0.117111	0.116227	0
TCGCGAGTCCGCTTGT-1	1499842	21251	157210	130860	1190521	385	0.0347401	3.64667	3.04839	0.095924	0.0967604	0
TCGCGAGTCTACGGCG-1	869502	33313	83893	76510	675786	218	0.0196296	2.09633	2.95886	0.123615	0.125576	0
TCGCGTTAGACTGGGT-1	1524144	18854	150819	126856	1227615	397	0.0357471	3.74515	3.12385	0.0925888	0.094888	0
TCGCGTTAGGACGAAA-1	1245744	13566	120686	108300	1003192	324	0.029177	3.07858	3.11092	0.102602	0.104752	0
TCGCGTTCAACAACTC-1	1240408	21638	118648	111291	988831	319	0.0287657	3.04113	3.04143	0.103263	0.10673	0
TCGCGTTGTCGCGAAA-1	1112142	9546	123767	98794	880035	284	0.0256553	2.72119	3.11436	0.114966	0.110098	0
TCGCGTTGTCTAGCGC-1	779442	11718	73885	71662	622177	201	0.0180855	1.9385	2.96524	0.127378	0.12862	0
TCGCGTTTCCGTATTT-1	809016	33189	78846	59682	637299	206	0.0185702	1.96608	3.56429	0.168045	0.170915	1
TCGGGACAGTCAAGGC-1	1443188	68931	141784	125941	1106532	357	0.032193	3.39863	3.1066	0.100922	0.100922	0
TCGGGACGTTTCCATT-1	1709586	32267	177054	148644	1351621	437	0.0394034	4.11573	3.09416	0.0905704	0.0905765	0
TCGGGACTCGTAAGGG-1	815546	15420	81958	68581	649587	210	0.0190171	2.02008	3.03822	0.129631	0.124338	0
TCGGTAAGTATACACC-1	1902158	33803	196881	169280	1502194	485	0.0436792	4.55332	3.01544	0.0915839	0.0903251	0
TCGGTAATCAGAAACA-1	1452842	30640	148145	121939	1152118	372	0.0336241	3.53564	3.6625	0.10026	0.10026	0
TCGTACCCAATCCATG-1	703032	15761	65858	59422	561991	182	0.0163365	1.75128	3.02492	0.134193	0.139024	0
TCGTACCCACGTTTAG-1	467408	10349	43615	39923	373521	121	0.0108989	1.17912	3.02288	0.165468	0.158922	0
TCGTACCGTGTGACAG-1	713804	12504	67684	61364	572252	185	0.0167172	1.78778	3.1064	0.135132	0.134121	0
TCGTAGACAATCCGTA-1	757554	7956	74918	67610	607070	196	0.0176741	1.89227	3.09157	0.132244	0.130803	0
TCGTAGAGTGACTGAG-1	1249064	18577	124440	102268	1003779	324	0.0292529	3.08855	3.0095	0.103445	0.101652	0
TCTATTGCAACGAAAT-1	1550156	27309	166373	136574	1219900	394	0.0355547	3.7256	3.17074	0.0926637	0.0945448	0
TCTATTGCAGAGATCG-1	1491700	63832	152949	131109	1143810	369	0.0332501	3.50624	3.08438	0.10077	0.0995245	0
TCTATTGCATGCGTGC-1	1463972	46563	152919	133660	1130830	365	0.0328461	3.4487	3.09257	0.0992862	0.0979669	0
TCTATTGGTATTCGCA-1	1485748	41330	154350	130428	1159640	375	0.0337344	3.54735	3.05045	0.0989239	0.0992079	0
TCTATTGGTTGGCGTC-1	1309892	56782	129539	118581	1004990	325	0.0292868	3.1011	3.02418	0.102264	0.101759	0
TCTATTGTCAGCCCGA-1	1435714	8394	154295	127456	1145569	370	0.0334644	3.51887	3.08176	0.095579	0.0971358	0
TCTATTGTCATCGACA-1	1691866	32828	180721	151629	1326688	429	0.038649	4.04023	2.97796	0.097095	0.0938141	0
TCTCATAAGCAGCCCT-1	1914610	45999	201821	172317	1494473	483	0.0436501	4.56004	3.10208	0.0905905	0.0905905	0
TCTCATAAGGGATCTG-1	1826846	32333	193085	155081	1446347	467	0.0422192	4.40168	3.05716	0.0917936	0.0918669	0
TCTCATAGTGCACACC-1	1922910	44922	202785	170730	1504473	486	0.043783	4.55886	3.09467	0.0902904	0.0899483	0
TCTCATATCTAAGACC-1	1919434	36747	201858	179158	1501671	485	0.0435439	4.48889	2.96453	0.0957927	0.0901216	0
TCTCATATCTGTTGTT-1	1915492	21120	210213	158209	1525950	493	0.0444574	4.60971	2.96707	0.091889	0.0912326	0
TCTCTAAAGTAAGTAC-1	3199414	26317	349989	267759	2555349	825	0.0745949	7.62519	3.14239	0.0651234	0.0646121	0
TCTCTAAGTAGGTTTC-1	2811158	35105	299375	259192	2217486	716	0.0646315	6.63157	3.05859	0.0744056	0.0732183	0
TCTGAGAAGATCTGCT-1	1614660	46963	170188	147851	1249658	404	0.0364396	3.80681	3.04587	0.101753	0.0971301	0
TCTGGAACACGTGGCT-1	2179820	90735	225571	191672	1671842	540	0.0486561	5.05349	3.04549	0.0885273	0.0863833	0
TCTGGAATCAGCGGCT-1	2129686	79186	222249	189823	1638428	529	0.0477158	4.96905	3.11023	0.0886207	0.0879107	0
TCTTCGGAGAGGGCTT-1	2299512	70552	243777	203395	1781788	576	0.0519498	5.37498	3.01958	0.0875646	0.0845009	0
TCTTCGGAGCCAGGAT-1	2313476	33011	252534	193239	1834692	593	0.0534504	5.50779	3.00084	0.0833956	0.0816301	0
TCTTCGGAGCTATGCT-1	2461126	54716	265431	219865	1921114	621	0.0557846	5.71618	3.16703	0.0796641	0.0796641	0
TCTTCGGGTCGGATGA-1	2103426	14088	229373	174624	1685341	544	0.0491817	5.11395	3.04818	0.0843255	0.0843255	0
TCTTTCCCACAGCTAT-1	1908746	21087	211015	162260	1514384	489	0.044236	4.60123	3.10802	0.0885229	0.0855133	0
TCTTTCCCACTAGGCC-1	1827330	75098	192428	160970	1398834	452	0.0406484	4.23702	3.01211	0.0889419	0.0891176	0
TCTTTCCGTGGTGAGT-1	2129564	28226	231447	187834	1682057	543	0.0491415	5.0827	2.97418	0.086625	0.0859232	0
TGAAAGAAGCATGAGC-1	2855072	53304	309220	240430	2252118	728	0.0654779	6.63947	1.84458	0.123332	0.123332	1
TGAAAGAAGGTACTCT-1	2405202	78936	253646	214812	1857808	600	0.0538229	5.5198	3.14703	0.0838622	0.0838071	0
TGAAAGACACCGTCGA-1	1794500	29796	189658	155050	1419996	459	0.0413653	4.31375	3.5305	0.129583	0.128213	1
TGACAACAGCGAACTG-1	1445430	37622	155968	124444	1127396	364	0.0328747	3.46728	3.03733	0.097229	0.0964981	0
TGACAACAGCTCCTTC-1	2416094	54856	260468	226412	1874358	605	0.0545739	5.61442	3.07197	0.0833933	0.0799777	0
TGACGGCAGTTACGGG-1	1633552	54441	175684	139920	1263507	408	0.0368067	3.85763	3.06038	0.0944479	0.0944479	0
TGACGGCCAAGCACGA-1	1558486	14215	170157	141599	1232515	398	0.0359364	3.78427	3.10935	0.0963291	0.0971127	1
TGACGGCGTCCGATGC-1	1356338	51445	137956	116926	1050011	339	0.030513	3.21886	3.03356	0.10082	0.10138	0
TGACGGCGTGTCAACT-1	2170004	62230	225873	200723	1681178	543	0.0489748	5.07367	3.0382	0.0856467	0.0851742	0
TGACTAGGTAGGGTGT-1	2310132	32885	246646	197514	1833087	592	0.0535107	5.52399	3.07352	0.0800951	0.0810724	0
TGACTAGTCCTCGCTA-1	1821144	25080	198781	158841	1438442	465	0.0417853	4.32898	2.98666	0.0928327	0.093591	0
TGACTAGTCGGGCTTG-1	1650928	55814	175416	143120	1276578	412	0.0372347	3.90675	3.03765	0.0955298	0.0955298	0
TGACTAGTCTCATGTT-1	1780014	20443	198948	130902	1429721	462	0.0417042	4.3303	3.4426	0.124649	0.124841	1
TGACTTTAGATTCACC-1	2301090	33712	250247	210277	1806854	584	0.0526617	5.44294	3.03547	0.0782689	0.0799297	0
TGACTTTAGCAACGGT-1	2163340	50546	234468	194196	1684130	544	0.0491242	5.09356	3.11409	0.0819996	0.0819996	0
TGACTTTAGGTGTGCA-1	1787378	15000	195578	163894	1412906	456	0.0412355	4.29983	2.94875	0.088118	0.088118	0
TGACTTTAGTACAGTA-1	1181854	8987	131323	96081	945463	305	0.0276113	2.91068	3.07365	0.108494	0.107849	0
TGAGAGGAGTGTCCAT-1	2246190	30857	239147	200185	1776001	574	0.0518798	5.34317	3.07143	0.0821821	0.0795184	0
TGAGAGGGTCCCACAG-1	1274998	30185	135619	105503	1003691	324	0.0292059	3.08183	3.04219	0.102022	0.0995108	0
TGAGAGGGTCGCGTAC-1	2287218	47869	232259	206250	1800840	582	0.0525077	5.4202	3.04999	0.0807979	0.0807979	0
TGAGAGGTCTACGGCG-1	1028696	109705	97781	84543	736667	238	0.0214448	2.28698	3.09843	0.121249	0.118774	0
TGAGCATCATAGGTCT-1	513730	4927	54398	42745	411660	133	0.0120212	1.29354	3.0964	0.16598	0.165362	0
TGAGCATCATCGGGCT-1	1674960	73389	173226	147939	1280406	414	0.0372057	3.89437	3.10667	0.0959987	0.0963582	0
TGAGCATTCTGTATGG-1	1263814	18346	137911	101915	1005642	325	0.0293812	3.09186	2.92781	0.102975	0.105867	0
TGAGCCGAGGCATGGT-1	2230514	18235	245149	182230	1784900	577	0.0521526	5.37594	3.12788	0.0818093	0.0816188	0
TGAGCCGGTGCTGTAT-1	1483950	18989	162847	124426	1177688	380	0.0342993	3.60428	3.05888	0.0984344	0.0977294	0
TGAGCCGGTTCCCTAC-1	2850160	32697	311529	246758	2259176	730	0.0657409	6.70111	3.14239	0.0805859	0.0764012	0
TGAGGGACACCAATGT-1	1587742	19326	173797	131538	1263081	408	0.0368058	3.84998	3.14829	0.0927654	0.0930651	0
TGATTTCTCACGATAC-1	2264160	37396	247189	190991	1788584	578	0.0520517	5.38315	3.0449	0.0881438	0.0837973	0
TGATTTCTCCGACCAG-1	2242330	63221	240928	194338	1743843	563	0.0508647	5.26945	3.0779	0.0806927	0.0813995	0
TGCACCTAGTACGCGA-1	1570974	11805	168678	152865	1237626	400	0.0361071	3.79954	3.07186	0.0912959	0.0936942	0
TGCACCTTCAGCCCGA-1	2126416	17097	230974	196023	1682322	543	0.0490427	5.08748	3.10138	0.0897147	0.0895401	0
TGCCAAAAGACAGGCT-1	2205220	33594	240866	195316	1735444	561	0.050362	5.19867	3.10485	0.0844756	0.0853882	0
TGCCAAACAAGTGTTC-1	2318874	48619	250360	209154	1810741	585	0.0525835	5.40809	3.04825	0.0829988	0.0833915	0
TGCCAAACACTACATG-1	1159192	15428	128451	92876	922437	298	0.0268895	2.83346	3.09074	0.113927	0.113193	0
TGCCCATAGGATGCGT-1	2322016	26031	249902	210296	1835787	593	0.0535534	5.53536	2.98926	0.0829383	0.082355	0
TGCCCATAGGCCATAG-1	1179806	11927	132453	95052	940374	304	0.0274055	2.87713	3.09099	0.110114	0.107882	0
TGCCCATGTACCAGCC-1	1480952	34141	157916	138183	1150712	372	0.0334346	3.52773	3.17513	0.0981527	0.0997647	0
TGCCCATTCCAACAAC-1	2280048	42613	249404	199731	1788300	578	0.0521841	5.39283	3.13947	0.0826503	0.0825804	0
TGCCCTAAGCCAAACG-1	1356656	74585	140587	114172	1027312	332	0.0298601	3.14724	3.11437	0.0986882	0.0986882	0
TGCCCTACAAATTCCG-1	777146	95937	74855	63385	542969	175	0.0157916	1.698	3.17387	0.161907	0.158342	1
TGCCCTAGTCGTAATC-1	1975040	51457	209701	171162	1542720	498	0.0447578	4.64251	3.07062	0.0924332	0.0882017	0
TGCCCTAGTGTAGTTC-1	1911972	53415	197436	186818	1474303	476	0.042524	4.3727	3.12514	0.0982672	0.0930478	0
TGCCCTAGTTCTAGAC-1	1332094	35052	145172	116857	1035013	334	0.0300703	3.17514	2.93843	0.110307	0.104334	0
TGCGCAGAGAGGTACC-1	2591744	33170	276489	235836	2046249	661	0.0596593	6.13064	2.97179	0.0822191	0.0800517	0
TGCGCAGAGTACTTGC-1	2644076	52139	288877	217996	2085064	674	0.0606361	6.22009	4.21358	0.13701	0.13701	1
TGCGGGTCAGACAGTG-1	2046096	22868	217821	161263	1644144	531	0.0479092	4.98205	3.07387	0.0822295	0.083708	0
TGCGGGTCATACGTCA-1	1722598	26392	181826	156019	1358361	439	0.0394517	4.10979	3.09634	0.0938149	0.0929253	0
TGCGGGTCATCTGTAG-1	1201460	16588	127037	98139	959696	310	0.0279765	2.95029	2.8835	0.110425	0.105812	0
TGCGGGTTCTATGGTG-1	1058004	18855	112879	86075	840195	271	0.0244401	2.58394	3.14222	0.116078	0.113179	0
TGCGTGGAGTAGTGCG-1	1740654	61939	177294	157398	1344023	434	0.0391243	4.11223	3.00305	0.091864	0.092657	0
TGCTACCGTACGTCAT-1	2338412	32231	251948	207502	1846731	597	0.0538487	5.55735	3.01938	0.0852222	0.0818022	0
TGCTACCTCCTGAAAC-1	2328798	57185	251701	197415	1822497	589	0.0530767	5.47255	3.78013	0.133721	0.133721	1
TGCTGCTTCGGAGAGT-1	1893980	30603	204229	168862	1490286	481	0.0435085	4.52358	3.11062	0.0905813	0.0877347	0
TGGACGCAGACGCTTT-1	2202638	52602	236071	198834	1715131	554	0.0498213	5.14135	3.10803	0.0897158	0.0871985	0
TGGACGCCATCGGCGT-1	1888278	24496	208867	176236	1478679	478	0.0430513	4.48999	3.11	0.0882295	0.0866964	0
TGGACGCGTTACTGAC-1	2579716	48930	276725	215949	2038112	658	0.0594138	6.1023	3.92359	0.132669	0.132669	1
TGGACGCTCGAACCCG-1	1099690	94206	108603	92807	804074	260	0.0233851	2.49123	3.09783	0.118451	0.114551	0
TGGCCAGGTCCTAGTA-1	1081622	10923	119159	92642	858898	277	0.0250053	2.63341	3.31345	0.100811	0.103749	0
TGGCCAGTCAAGCCAT-1	2429658	18020	268174	215629	1927835	623	0.0562545	5.79798	3.03795	0.0784429	0.0777009	0
TGGCGCAGTCGACCAC-1	2510174	34666	269607	225037	1980864	640	0.0577571	5.95493	3.01237	0.0773587	0.0790381	0
TGGCGCAGTGTCCGAC-1	2057088	51484	217459	192990	1595155	515	0.0464283	4.84197	3.07456	0.0855188	0.0863368	0
TGGCGCATCCAACCGG-1	1653480	79616	170058	143265	1260541	407	0.0367197	3.85426	3.03751	0.0946528	0.0953037	0
TGGCGCATCCGGTTCT-1	2697504	82272	283406	233043	2098783	678	0.061027	6.25838	3.10712	0.0799399	0.080148	0
TGGCTGGAGTAAGTAC-1	2488488	69708	265930	216674	1936176	625	0.0563465	5.81436	3.07474	0.0823114	0.0784241	0
TGGCTGGCAACGCGCT-1	1279616	48076	131238	113366	986936	319	0.028683	3.02595	2.99957	0.104871	0.103701	0
TGGCTGGGTCGAGTAG-1	1106740	17546	111502	88090	889602	287	0.0260134	2.74881	3.05862	0.12021	0.120812	1
TGGGAAGAGGAATGGA-1	1715148	19481	180949	150992	1363726	441	0.0397285	4.16063	3.07232	0.0927233	0.091158	0
TGGGAAGCAAGGTGAC-1	2099758	49322	218925	192744	1638767	529	0.0477767	4.95899	2.91868	0.0859966	0.0852315	0
TGGGAAGGTGGTAACG-1	1753774	60578	180999	151271	1360926	440	0.0396101	4.14452	3.01678	0.088769	0.0897512	0
TGGGAAGTCACTTTAC-1	2087938	60473	221803	173378	1632284	527	0.0475448	4.93633	3.05266	0.0860521	0.0848719	0
TGGGCGTAGGCTCAGA-1	1803992	18247	197036	161316	1427393	461	0.0416784	4.36007	3.05103	0.0882221	0.0882731	0
TGGGCGTGTTTCCTGC-1	2065052	30114	220357	196594	1617987	523	0.0472375	4.90469	3.06743	0.0864774	0.0843366	0
TGGGCGTTCACTGTTT-1	1628738	45453	173929	136418	1272938	411	0.037031	3.86437	3.06416	0.0939965	0.0952838	0
TGGTTAGAGGGATGGG-1	2136016	27446	227248	191032	1690290	546	0.0494153	5.10908	2.76245	0.0778858	0.0806863	0
TGGTTAGAGTTAGCGG-1	1509668	56410	157554	133924	1161780	375	0.0338871	3.5717	3.02032	0.101589	0.09834	0
TGGTTAGTCTTATGGG-1	1720824	21747	186238	143678	1369161	442	0.0400197	4.18203	3.04898	0.0936777	0.0919737	0
TGGTTCCAGACAAAGG-1	1279028	21754	138799	110897	1007578	325	0.029427	3.11063	3.16418	0.105413	0.102548	0
TGGTTCCAGAGTAAGG-1	958374	17717	103707	80834	756116	244	0.0221003	2.35485	3.06239	0.120236	0.119427	0
TGGTTCCAGGTGCACA-1	2036712	23394	219339	187701	1606278	519	0.0468161	4.86748	3.02209	0.0850649	0.0853255	0
TGGTTCCTCACACCTC-1	1978410	30220	210729	189525	1547936	500	0.0450952	4.69176	3.02393	0.0873413	0.0866631	0
TGTATTCCAACATAAG-1	1119632	13749	121920	86867	897096	290	0.0261969	2.75681	3.04391	0.111816	0.108765	0
TGTATTCCAATCGCGC-1	1437018	40625	149085	130389	1116919	361	0.0325125	3.43028	3.03681	0.100286	0.101032	0
TGTCCCACAGTCGGAA-1	1277180	12412	137860	117169	1009739	326	0.0294506	3.11075	3.05417	0.106362	0.103478	0
TGTCCCAGTAGATAGT-1	1775788	13563	195489	145980	1420756	459	0.0415329	4.31987	3.03846	0.0892225	0.0896713	0
TGTGGTACATTATCGG-1	2011992	46673	213888	185191	1566240	506	0.0456694	4.76436	2.87389	0.0900113	0.0900113	0
TGTGGTACATTGAAGA-1	1353890	15942	147028	116939	1073981	347	0.031323	3.29908	3.04011	0.0989544	0.0995575	0
TGTGGTAGTTTGGGCC-1	1778828	89157	182485	158408	1348778	436	0.0392107	4.09071	3.5316	0.0921207	0.0900918	0
TGTGGTATCAAGCCGC-1	2098862	24944	221309	191189	1661420	537	0.0483963	5.03201	3.14115	0.0863895	0.0854561	0
TGTGTTTGTAAACCTC-1	1961044	35769	206872	183266	1535137	496	0.0447117	4.66873	2.91514	0.088266	0.087413	1
TGTTCCGCATAGAGCG-1	1049952	32599	108495	98293	810565	262	0.0235964	2.5237	3.03281	0.118321	0.115385	0
TTAACTCCAGCTCATA-1	1529170	13449	168292	129522	1217907	393	0.0355581	3.72341	3.06188	0.0996344	0.095965	0
TTAACTCCATGGCTAT-1	2028180	22758	224155	177117	1604150	518	0.0468368	4.85172	2.8824	0.0892044	0.0860014	0
TTAACTCTCAGTACAC-1	2105048	34679	229456	185738	1655175	535	0.0482481	5.00624	3.14321	0.0860201	0.081572	0
TTAACTCTCGATAGTC-1	1474440	17808	160921	120129	1175582	380	0.034241	3.57787	3.14745	0.100644	0.0952278	0
TTAGGACAGAGCTGCA-1	1595386	32558	164107	147049	1251672	404	0.036456	3.82177	3.09477	0.0932858	0.0932858	0
TTAGGACAGTTACCCA-1	1550908	27499	166178	136792	1220439	394	0.0355841	3.73874	2.9494	0.0938316	0.0935047	0
TTAGGACTCTGAAGTC-1	1979764	52024	210974	170108	1546658	500	0.0449875	4.67782	3.24328	0.0879486	0.0873085	0
TTAGGCAAGGTAAGTT-1	1838286	41598	193838	158775	1444075	466	0.0419634	4.36675	3.14337	0.0947475	0.0910353	0
TTAGGCACACCAATGT-1	1659096	18028	182100	132665	1326303	428	0.0386918	4.03321	2.98968	0.095402	0.0924762	0
TTAGGCAGTAACGACG-1	1420648	83201	143746	126740	1066961	345	0.0310341	3.28093	2.70406	0.0963125	0.0993659	0
TTAGTTCAGAGCCACA-1	2118102	24440	227912	192425	1673325	541	0.0488247	5.0664	3.03922	0.0863665	0.0846102	0
TTATGCTAGTGCCATT-1	2088700	24895	224114	181109	1658582	536	0.0483676	5.0057	3.06889	0.0869176	0.0832631	0
TTATGCTCAGAGACGT-1	1789210	22113	188081	172028	1406988	455	0.0411078	4.29853	3.12351	0.0905093	0.0905093	0
TTCCCAGAGGAGCGTT-1	3410494	50339	371398	297977	2690780	869	0.0785889	7.98932	3.02597	0.0648196	0.0635456	0
TTCCCAGCACGATCTA-1	2170762	31556	238421	187736	1713049	553	0.049963	5.17448	3.08059	0.0822862	0.0831768	0
TTCCCAGCAGATTGTC-1	2269404	32642	252997	181872	1801893	582	0.0524831	5.40554	3.61963	0.128563	0.128563	1
TTCCCAGGTTCTCTCG-1	1518232	59726	160765	133601	1164140	376	0.0339478	3.56852	3.11057	0.0964831	0.0968939	0
TTCCCAGTCCGCCTTA-1	1558652	26935	167826	136977	1226914	396	0.0358079	3.75793	3.01972	0.100215	0.0959408	0
TTCGAAGGTACTCGCG-1	1097584	78473	109463	93208	816440	264	0.0237259	2.52915	3.14257	0.115684	0.113221	0
TTCGGTCAGCGATGAC-1	2026556	32170	219239	180082	1595065	515	0.0465124	4.82831	2.92249	0.0842116	0.0849156	0
TTCGGTCAGTGAATTG-1	1058934	20657	114151	87909	836217	270	0.0243968	2.58303	3.03252	0.112638	0.112836	0
TTCGGTCCACTTGAGT-1	1611112	16542	178030	132313	1284227	415	0.0375186	3.91498	3.01202	0.0953253	0.0941312	0
TTCGGTCCATAGCACT-1	2238462	72314	236292	199512	1730344	559	0.0503497	5.22241	3.14403	0.0847855	0.0836419	0
TTCTACAAGAGGTAGA-1	1694298	8195	183875	153921	1348307	436	0.0393958	4.12449	2.99416	0.0900716	0.0888226	0
TTCTACAAGCAGAGAA-1	1574894	10153	173968	135173	1255600	406	0.0366197	3.83109	3.13565	0.0994398	0.096059	0
TTCTACAAGTGACTCT-1	2012298	55001	214907	181782	1560608	504	0.0453341	4.69655	2.98403	0.0928377	0.0909405	0
TTCTACAGTCGCTTCT-1	888010	46345	60770	84420	696475	225	0.02011	2.15407	3.0295	0.123386	0.125334	0
TTCTACAGTCTAACGT-1	1707524	26049	182750	157019	1341706	433	0.0391164	4.08086	3.02767	0.0965514	0.0933485	0
TTCTACATCTTAGCTT-1	1910458	67259	201417	166940	1474842	476	0.0429202	4.47795	3.10783	0.0930605	0.0902273	0
TTCTCAAAGGCACATG-1	1193874	13237	131242	97648	951747	307	0.0278008	2.92854	3.00699	0.105918	0.104524	0
TTCTCAACATACGGAG-1	1597084	22752	174803	132223	1267306	409	0.0369329	3.86807	3.00151	0.100648	0.0999078	1
TTCTCAAGTAGGGTGT-1	2393238	30384	256764	204592	1901498	614	0.0554742	5.70876	3.13501	0.084647	0.0833512	0
TTCTCAAGTGGCCACT-1	1674236	43591	179674	142926	1308045	423	0.0382569	4.0123	3.0001	0.0903012	0.0895941	0
TTCTCCTAGACAGACC-1	2387694	39929	253713	214503	1879549	607	0.0546301	5.60562	3.00776	0.0846259	0.0826752	0
TTCTCCTAGCAGCCCT-1	1833014	42327	195156	165598	1429933	462	0.0417203	4.3614	3.11364	0.0908039	0.0889585	0
TTCTCCTCATTCGTTT-1	2042690	52324	219670	173413	1597283	516	0.0464491	4.81512	3.03651	0.0886535	0.0876665	0
TTCTCCTTCATCGCGG-1	1724246	41249	182606	152687	1347704	435	0.0393071	4.11293	2.937	0.0934915	0.0926371	0
TTCTTAGAGTACTTGC-1	1816392	45713	192679	159270	1418730	458	0.0412903	4.31242	3.04634	0.0942833	0.0914757	0
TTGAACGAGAATTGTG-1	1261492	19055	139620	107277	995540	322	0.0290506	3.06235	2.99137	0.103737	0.104664	0
TTGAACGAGCACGCCT-1	1932494	58414	203161	178296	1492623	482	0.0435105	4.54787	2.98475	0.0891372	0.0871152	0
TTGAACGAGTGTCCAT-1	2427774	19803	263911	221176	1922884	621	0.0561353	5.7823	3.11013	0.0821908	0.0833409	0
TTGACTTAGGGCTTCC-1	2166276	55418	230056	199682	1681120	543	0.0489547	5.06758	3.09907	0.0871045	0.0843326	0
TTGACTTAGTCCGTAT-1	2157434	17831	241457	177881	1720265	556	0.0502152	5.18582	3.11513	0.0912425	0.0838958	0
TTGCCGTAGAGTAATC-1	2024858	43498	216751	186412	1578197	510	0.0458522	4.74457	3.02296	0.0870243	0.0873805	0
TTGCCGTAGTCGTGTT-1	1775716	24061	188529	151571	1411555	456	0.041166	4.2781	3.10818	0.089027	0.0897415	0
TTGCCGTGTAAGCGCA-1	1195024	21708	124798	109967	938551	303	0.0272758	2.88788	3.04611	0.105505	0.107441	0
TTGCCGTGTGCACTTA-1	1392326	20664	151122	119506	1101034	356	0.0320648	3.37734	3.01164	0.105596	0.100182	0
TTGCGTCAGGATGTAT-1	1799076	18768	191061	152468	1436779	464	0.0418465	4.34701	3.12062	0.0902807	0.088328	0
TTGCGTCTCATTTGCT-1	1728188	56945	174456	153017	1343770	434	0.0391251	4.09767	2.88623	0.0922363	0.0908475	0
TTGGAACGTAAGGTGC-1	2068648	76586	213524	181729	1596809	516	0.0464517	4.83032	3.09753	0.0874044	0.0856828	0
TTGGCAATCATGGTGT-1	2502470	31371	274371	205370	1991358	643	0.0580129	5.94746	3.01449	0.0817148	0.0804898	0
TTGTAGGAGAGTACAT-1	1853772	16296	198373	158421	1480682	478	0.0432203	4.49525	3.12147	0.0901926	0.0865237	0
TTGTAGGTCTTCTTGA-1	846372	8967	90600	73754	673051	217	0.0196755	2.09505	2.96792	0.123609	0.127053	0
TTTACTGAGAAACGCC-1	1748232	57762	182000	157647	1350823	436	0.0393437	4.11753	3.04293	0.0926193	0.0913445	0
TTTACTGAGACAGACC-1	2507462	41263	269344	227167	1969688	636	0.0573688	5.90247	3.14357	0.0807119	0.0814127	0
TTTACTGAGCCCAATT-1	791808	23315	85173	59406	623914	202	0.0182909	1.94257	3.03413	0.132975	0.129633	0
TTTACTGCACCACATA-1	1627156	12186	181064	123935	1309971	423	0.0381845	3.97267	4.34172	0.142063	0.142288	1
TTTACTGGTAACAATG-1	1265020	14039	138758	102365	1009858	326	0.0294912	3.09877	3.09029	0.105375	0.103842	0
TTTACTGTCCACGATA-1	1610830	14013	177652	133902	1285263	415	0.0375224	3.92638	3.04749	0.0979544	0.0964349	0
TTTATGCAGTAGTATG-1	1110412	10943	120717	89115	889637	287	0.0260155	2.74405	3.04651	0.111318	0.110367	0
TTTATGCTCTGAAGGG-1	1640902	26590	172497	144502	1297313	419	0.0378807	3.9751	2.95172	0.0941703	0.0950112	0
TTTCCTCAGCTCCTTC-1	2516606	47918	272596	232277	1963815	634	0.0572112	5.91163	3.10756	0.080331	0.0805793	0
TTTCCTCCAACAGCCC-1	1528114	78079	158612	136226	1155197	373	0.0336142	3.54314	2.93978	0.0987873	0.0987873	0
TTTCCTCCATTCAGCA-1	1630466	39279	175684	142551	1272952	411	0.0370021	3.88119	3.08136	0.101998	0.0989203	1
TTTCCTCGTCAAGTCT-1	2199828	81390	230726	200244	1687468	545	0.0487308	4.99343	2.89554	0.093374	0.093374	1
TTTGCGCAGTGCCATT-1	2064206	28000	217583	182083	1636540	529	0.0477129	4.93585	3.14366	0.0870036	0.0861346	0
TTTGCGCCAACTCATG-1	986010	13517	106183	81906	784404	253	0.0228568	2.42866	2.90853	0.118646	0.118646	0
TTTGCGCTCGATAAGA-1	1067886	8933	115441	87614	855898	276	0.0249618	2.6342	3.12345	0.115751	0.111189	0
TTTGCGCTCTCATCCG-1	1469370	67617	152246	129953	1119554	362	0.0326027	3.43107	3.00566	0.0996456	0.0996456	0
TTTGGTTCAAGACGAC-1	1678288	58039	178003	149809	1292437	417	0.037572	3.94698	3.07735	0.0934582	0.0911359	0
TTTGGTTGTGATGTTC-1	2501734	57366	264979	225337	1954052	631	0.0565968	5.74079	3.09845	0.0845081	0.0822613	0
TTTGGTTTCAGATTCG-1	1517258	145646	149613	127044	1094955	354	0.0317177	3.34163	3.13399	0.104923	0.101959	0
TTTGTCAGTGTGTTCA-1	2632962	41823	284940	228845	2077354	671	0.0605499	6.21914	3.06114	0.0796513	0.0795307	0
TTTGTCATCACTGCGG-1	1759810	30953	190198	159556	1379103	445	0.0402437	4.20823	2.88556	0.0930873	0.091059	0
