# Supplementary material for: Single-cell sequencing of genomic DNA resolves sub-clonal heterogeneity in a melanoma cell line
Source: Commun Biol. 2020 Jun 25;3:318. doi: 10.1038/s42003-020-1044-8 (PMC7316972; doi:10.1038/s42003-020-1044-8)
Supplement: Supplementary file 4 — Supplementary Data 2 [file 42003_2020_1044_MOESM4_ESM.xlsx]

## Sheet: Sheet1
Supplementary Table 3 | DAPC classification of single cells. Assignment of each barcode to DAPC defined cluster and group.
cell_id	barcode	cluster	group
0	AAACCTGAGGCTACGA-1	4	A
1	AAACCTGGTCCTTGGG-1	4	A
2	AAACCTGTCACACGGC-1	9	D
3	AAACCTGTCGATACAC-1	11	D
4	AAACGGGAGCAGATCG-1	2	A
5	AAACGGGCAAAGTAAC-1	1	A
6	AAACGGGCAACCTCAA-1	4	A
7	AAACGGGGTCTTCGTC-1	8	D
8	AAACGGGTCACGCTCT-1	10	D
9	AAACGGGTCAGCGGCT-1	11	D
10	AAAGATGAGAATTGTG-1	3	A
12	AAAGCAAGTGACACGA-1	1	A
13	AAAGCAATCGCGGACT-1	5	A
14	AAAGCAATCTCACCTG-1	8	D
15	AAAGTAGTCTCAGCGG-1	11	D
16	AAAGTAGTCTTGCGAA-1	10	D
17	AAATGCCAGTGGAGAA-1	11	D
18	AAATGCCGTCGCGCTA-1	8	D
19	AACACGTAGGACAGAA-1	1	A
20	AACCATGAGGAATCGC-1	3	A
22	AACCATGCATTCATCT-1	10	D
23	AACCATGTCGACGAAG-1	8	D
24	AACCGCGGTAACAGCG-1	2	A
25	AACCGCGGTTTACTTC-1	3	A
26	AACCGCGTCCTACGAA-1	2	A
27	AACGTTGGTGGTAACG-1	5	A
28	AACTCAGAGTGGGTAC-1	7	C
29	AACTCAGAGTGGTAGC-1	4	A
30	AACTCAGCATGCAGTT-1	10	D
31	AACTCAGTCGAGTATC-1	5	A
32	AACTCAGTCTAACACG-1	8	D
33	AACTCCCTCAGTTCTT-1	10	D
34	AACTCCCTCCACGATA-1	11	D
35	AACTCCCTCGATAGGG-1	2	A
36	AACTCCCTCTAATGGC-1	10	D
37	AACTCTTAGAGTAGCC-1	5	A
38	AACTCTTGTCTTACCC-1	3	A
40	AACTGGTAGAAACCAT-1	5	A
41	AACTGGTAGCTGAACG-1	11	D
42	AACTGGTAGGGCCATA-1	1	A
43	AACTGGTGTCGTGAAG-1	9	D
44	AACTGGTGTTCAGTAC-1	5	A
45	AACTGGTTCGTACGCG-1	11	D
46	AACTTTCCACGTAGGA-1	8	D
47	AACTTTCTCTGCTGAA-1	11	D
48	AAGACCTCACAAGCGA-1	2	A
49	AAGACCTCACCAGTGC-1	8	D
51	AAGACCTCACTTGAGT-1	3	A
52	AAGACCTCATAGCACT-1	8	D
53	AAGACCTGTGGACGTA-1	11	D
54	AAGACCTTCACGGTAT-1	5	A
55	AAGACCTTCCGAGATT-1	6	B
56	AAGCCGCCATCTCACC-1	5	A
57	AAGGAGCCAAGAATCA-1	6	B
58	AAGGCAGAGAGCCCAA-1	3	A
59	AAGGCAGGTAAAGTCA-1	5	A
60	AAGGTTCAGCGTGTGA-1	6	B
61	AAGGTTCCAGATTGTC-1	5	A
62	AAGGTTCGTCCGAATT-1	2	A
63	AAGGTTCGTGTAATGA-1	9	D
64	AAGGTTCGTTGAGCAG-1	8	D
66	AAGGTTCTCCGCGACA-1	1	A
67	AAGTCTGAGGCCCGTT-1	8	D
68	AAGTCTGAGTGCGATG-1	1	A
69	AAGTCTGTCACCGCGA-1	1	A
70	AATCCAGGTTGAACAA-1	3	A
71	AATCCAGTCGACTGCG-1	5	A
72	AATCGGTAGAAGGGTA-1	4	A
73	AATCGGTCAGATGAAT-1	11	D
74	AATCGGTCATGAATGA-1	4	A
75	AATCGGTGTGCGCTTG-1	4	A
76	ACACCAAGTGCAACCC-1	1	A
77	ACACCCTAGCGTAATA-1	9	D
78	ACACCCTCAACGCCGT-1	8	D
79	ACACCGGAGTGTGAAT-1	3	A
80	ACACCGGTCTGTGGCG-1	7	C
81	ACACTGAAGACAGGCT-1	5	A
82	ACACTGAAGCTCTCGG-1	10	D
83	ACACTGACACAGACCC-1	10	D
84	ACACTGACAGAGGCTA-1	4	A
85	ACACTGACAGTTCCGG-1	5	A
86	ACAGCCGAGTCTCGTA-1	1	A
88	ACAGCCGGTTTGGCGC-1	4	A
91	ACAGCTACAGAACAGC-1	8	D
92	ACAGCTATCCGAAGCC-1	3	A
93	ACATACGAGCCGAACA-1	8	D
94	ACATACGAGGTAACGC-1	11	D
95	ACATACGAGTTAGGGC-1	8	D
96	ACATACGCACTCCGAG-1	1	A
97	ACATACGGTATAAGTG-1	9	D
98	ACATACGGTCTCTCGT-1	6	B
99	ACATCAGAGTGTACGG-1	11	D
100	ACATCAGAGTTAGGGC-1	3	A
101	ACATGGTTCGAGCACC-1	10	D
102	ACCAGTAAGATTCACC-1	6	B
103	ACCAGTAGTGTTACGT-1	1	A
104	ACCAGTATCGTTCGAA-1	8	D
105	ACCCACTAGTTATCGC-1	3	A
106	ACCCACTGTAGGGTGT-1	10	D
107	ACCGTAACACGTAGGA-1	1	A
108	ACCGTAACATCTCGTC-1	3	A
109	ACCTTTAAGTGGGCTA-1	3	A
110	ACGAGCCGTGCGCTTG-1	2	A
111	ACGAGGACACCGGCAT-1	1	A
112	ACGAGGACAGTAGGGT-1	5	A
113	ACGAGGACATCTCGAA-1	4	A
114	ACGATACAGAAGATTC-1	5	A
115	ACGATACCAGCCAAAG-1	8	D
116	ACGATACCAGTCCCTT-1	10	D
117	ACGATACTCGAGGTGA-1	8	D
118	ACGATGTCAACATGGG-1	1	A
119	ACGATGTGTCATACCA-1	1	A
120	ACGATGTTCTTCACAT-1	5	A
121	ACGCAGCGTTACGGCC-1	3	A
122	ACGCAGCTCCGCTCTA-1	11	D
123	ACGCCAGCAAGAGAGA-1	11	D
124	ACGCCAGCAAGGGTGT-1	6	B
125	ACGCCAGCACAGCTGC-1	5	A
126	ACGCCAGTCCACCCAT-1	5	A
127	ACGCCAGTCTCGGAAT-1	10	D
128	ACGCCGAAGACAAGCC-1	7	C
129	ACGCCGAAGCAGCCTC-1	3	A
130	ACGCCGACATGACCGC-1	1	A
132	ACGGAGAAGCCGAACA-1	8	D
133	ACGGAGAGTTGCAGCC-1	4	A
134	ACGGAGATCGGATCCG-1	11	D
136	ACGGCCAAGAATGTGT-1	10	D
137	ACGGCCACAACGAAAT-1	1	A
138	ACGGCCACACACACGC-1	10	D
139	ACGGGCTAGTCTAGCT-1	10	D
140	ACGGGCTCATCGGTCG-1	8	D
141	ACGGGCTCATGCAGTT-1	11	D
142	ACGGGCTGTCGTCTTC-1	7	C
143	ACGGGTCCACGATGGA-1	11	D
144	ACGGGTCTCGTCCCTA-1	2	A
145	ACGTCAAAGATGTGGC-1	5	A
146	ACGTCAAAGGAGCGAG-1	5	A
147	ACGTCAACATTTGTGG-1	1	A
148	ACTATCTAGAAGGCCT-1	11	D
149	ACTATCTAGTACAGTA-1	3	A
150	ACTATCTCATGGCTAT-1	5	A
152	ACTATCTTCTCGAACA-1	5	A
153	ACTATCTTCTGGTAGT-1	11	D
154	ACTGAACAGCTAAACA-1	11	D
155	ACTGAACAGTGCGATG-1	11	D
156	ACTGAACCACGCGATC-1	5	A
157	ACTGAGTCACGTTTAG-1	11	D
158	ACTGAGTTCTTCTAAC-1	6	B
159	ACTGATGCACGACTAT-1	10	D
160	ACTGATGCATACCAGT-1	10	D
161	ACTGATGGTACGTCAT-1	10	D
162	ACTGATGTCGTTCGTC-1	4	A
163	ACTGATGTCTTATGGG-1	2	A
164	ACTGCTCAGATAGCAT-1	11	D
165	ACTGCTCAGCGCCTTG-1	3	A
166	ACTGCTCCAATCGTCA-1	8	D
167	ACTGCTCGTGGAAAGA-1	3	A
168	ACTTACTCACATAAAG-1	11	D
169	ACTTACTTCCGAGATT-1	3	A
170	ACTTACTTCTCATGTT-1	4	A
171	ACTTGTTAGGGTTTCT-1	11	D
172	ACTTGTTAGTTGTAGA-1	11	D
173	ACTTGTTGTCTAGGTT-1	10	D
174	ACTTGTTTCTCAGATG-1	3	A
175	ACTTGTTTCTGTGGCG-1	11	D
176	ACTTTCACAAACGAGC-1	1	A
177	ACTTTCACACATTCAG-1	11	D
178	ACTTTCACAGCGGTCT-1	10	D
179	ACTTTCAGTAGCAGTG-1	3	A
180	AGAATAGAGAAAGCTT-1	9	D
181	AGAATAGAGTCAAGGC-1	3	A
182	AGAATAGCAAGCAAGC-1	1	A
183	AGAATAGGTGAAGCCA-1	3	A
184	AGACGTTTCCTCAGTC-1	5	A
185	AGAGCGAAGTCCATAC-1	3	A
186	AGAGCGACAGTGTGGA-1	6	B
187	AGAGCGAGTTTGTCAG-1	3	A
188	AGAGCGATCCCACGGA-1	3	A
189	AGAGCGATCGTGCCTT-1	4	A
190	AGAGCTTAGACGTCGA-1	6	B
191	AGAGCTTCATTCTTCA-1	3	A
192	AGAGTGGAGGCATGGT-1	8	D
193	AGAGTGGCACTACATG-1	6	B
194	AGAGTGGCATGAAAGT-1	8	D
195	AGAGTGGGTACAAGGC-1	11	D
196	AGAGTGGGTTCTTCGC-1	11	D
197	AGATCTGCACCAGTGC-1	1	A
198	AGATCTGTCTTCTTGA-1	11	D
199	AGATTGCAGCAAAGTT-1	4	A
200	AGATTGCCAGAATTCC-1	11	D
201	AGATTGCCATGATGCT-1	10	D
202	AGATTGCGTCACCGCA-1	2	A
203	AGATTGCTCGCGAGAA-1	3	A
204	AGCAGCCAGGGTCGAT-1	7	C
205	AGCAGCCAGTGTGATA-1	11	D
206	AGCAGCCGTTGACGGA-1	11	D
207	AGCAGCCTCTCATGTT-1	8	D
208	AGCATACCAGGTACGA-1	3	A
209	AGCATACCATCATGGT-1	3	A
210	AGCCTAAAGTAAGTAC-1	10	D
211	AGCCTAACACGTCATA-1	3	A
212	AGCCTAAGTCTCTCGT-1	3	A
213	AGCCTAAGTGTCGCTG-1	1	A
214	AGCCTAATCCTCATCG-1	4	A
215	AGCGGTCAGCGTAGTG-1	8	D
216	AGCGGTCCACAAGCGA-1	11	D
217	AGCGGTCCAGGCCGTT-1	3	A
219	AGCGGTCGTCATCTGA-1	6	B
220	AGCGGTCTCATCGCCT-1	7	C
221	AGCGTATAGGCTATCT-1	5	A
222	AGCGTATCAGTGTGGA-1	8	D
223	AGCGTCGCACTCACCT-1	9	D
224	AGCTCCTAGACTTCCA-1	3	A
225	AGCTCCTAGGATGCGT-1	5	A
226	AGCTCCTCAGTACCTA-1	3	A
227	AGCTCCTGTAGTAGTA-1	2	A
228	AGCTCCTTCGAGTTGT-1	8	D
229	AGCTCTCAGCCGGTAA-1	8	D
230	AGCTCTCAGTTAGCGG-1	4	A
231	AGCTCTCGTACAACGG-1	9	D
232	AGCTCTCGTACTCCGG-1	1	A
233	AGCTCTCGTGATTACC-1	10	D
235	AGCTTGAAGGCCCGTT-1	10	D
238	AGCTTGAGTCAACTGT-1	11	D
239	AGGCCACAGATCTGAA-1	11	D
240	AGGCCACAGTTTGCGT-1	3	A
241	AGGCCACGTTGGCGTC-1	1	A
242	AGGCCACTCAAGAGGC-1	1	A
243	AGGCCACTCCACCGGA-1	11	D
244	AGGCCACTCTAGCTAG-1	2	A
245	AGGCCGTAGCACAGGT-1	9	D
246	AGGCCGTCATAGTGAA-1	3	A
247	AGGCCGTGTCTAGGTT-1	2	A
248	AGGCCGTGTCTCTATT-1	2	A
249	AGGCCGTGTGTGTATC-1	1	A
250	AGGCCGTTCGTTAGGT-1	5	A
251	AGGCCGTTCTGCACAA-1	1	A
252	AGGGAGTTCGCTATGA-1	9	D
253	AGGGATGAGGCATTGG-1	3	A
254	AGGGATGCAAATCGCT-1	11	D
255	AGGGATGGTATAAGTG-1	4	A
256	AGGGATGTCGTACGCG-1	3	A
257	AGGGATGTCTGGCCTT-1	4	A
258	AGGGTGAGTCCTACCT-1	3	A
259	AGGGTGAGTGACTGAG-1	5	A
260	AGGTCATAGCCATGCC-1	2	A
262	AGGTCATAGTGATTGA-1	1	A
263	AGGTCATCAACATAAG-1	1	A
264	AGGTCATTCGACAATC-1	3	A
265	AGGTCATTCGCGGCAT-1	8	D
266	AGGTCCGCAGTGTGGA-1	2	A
268	AGGTCCGTCTCGAGCG-1	2	A
269	AGTAGTCCAATCGCGC-1	11	D
270	AGTCTTTAGTCTAGCT-1	6	B
271	AGTCTTTGTTCCACAA-1	11	D
272	AGTCTTTTCCGTCTAC-1	3	A
273	AGTGAGGAGGCATGGT-1	6	B
274	AGTGAGGCATTCCGAA-1	4	A
275	AGTGAGGTCTGTATGG-1	2	A
276	AGTGGGAAGCTGAAAT-1	9	D
277	AGTGGGAGTCACCAGC-1	5	A
278	AGTGGGATCTGACGCG-1	9	D
279	AGTGGGATCTGGGACC-1	11	D
280	AGTGTCACATGTAGCT-1	11	D
281	AGTGTCAGTACGTCAT-1	10	D
282	AGTGTCATCGAGCGTC-1	9	D
283	AGTTGGTCAAACGAGC-1	4	A
284	AGTTGGTCACTTCAGA-1	4	A
285	AGTTGGTGTGTTCGAT-1	10	D
286	ATAACGCCAACTGGAG-1	6	B
287	ATAACGCCACTTTCCG-1	11	D
288	ATAACGCGTGCCATTA-1	2	A
289	ATAACGCGTGCTCGAC-1	8	D
290	ATAACGCTCCACTTCG-1	1	A
291	ATAAGAGAGCGCCTTG-1	1	A
292	ATAAGAGAGTAGCCGA-1	5	A
293	ATAAGAGCAGCGTCAC-1	1	A
294	ATAAGAGTCCGTGCTT-1	11	D
295	ATAGACCGTACCGCTG-1	2	A
296	ATAGACCGTCCGAATT-1	1	A
297	ATCACGAGTACCTAGT-1	8	D
298	ATCATCTCATTACGCA-1	3	A
299	ATCATCTGTGCGAAAC-1	7	C
300	ATCATGGAGTCCAGGA-1	8	D
301	ATCCGAACAGCCAAAG-1	7	C
302	ATCCGAACAGTAATCC-1	4	A
303	ATCCGAACATTCCGAA-1	3	A
304	ATCGAGTGTCGGAAGT-1	1	A
305	ATCGAGTTCTGTGAAC-1	10	D
306	ATCTACTAGGGATGGG-1	10	D
307	ATCTACTAGTCACGCC-1	3	A
308	ATCTACTAGTTTGCGT-1	3	A
309	ATCTACTCAGTGCTGC-1	4	A
310	ATCTGCCCATTCGTTT-1	10	D
311	ATCTGCCGTCATGCCG-1	6	B
312	ATCTGCCTCCCGCATT-1	3	A
313	ATGAGGGAGAGGTAGA-1	10	D
314	ATGAGGGAGTTTGCGT-1	2	A
315	ATGAGGGTCCGACCAG-1	3	A
316	ATGCGATCATTACAGC-1	3	A
317	ATGCGATGTCAAGTTC-1	10	D
318	ATGCGATGTGATCCTA-1	8	D
319	ATGCGATGTTTAGGAA-1	8	D
320	ATGGGAGAGTCCCACG-1	3	A
321	ATGGGAGGTACCGTGC-1	11	D
322	ATGGGAGTCGGAGAGT-1	3	A
323	ATGGGAGTCTTAAGGC-1	11	D
324	ATGGGAGTCTTCTAAC-1	8	D
325	ATGTGTGCAAAGTAAC-1	11	D
326	ATGTGTGGTCTCGTCT-1	11	D
327	ATTACTCAGTAATCCC-1	3	A
328	ATTACTCCACACACGC-1	2	A
330	ATTACTCGTAAAGTCA-1	1	A
331	ATTACTCGTAGCGTCC-1	11	D
332	ATTATCCAGCGATGAC-1	3	A
333	ATTATCCAGGAGTACC-1	10	D
334	ATTATCCTCCGATACA-1	6	B
336	ATTCTACAGCTAAGAT-1	6	B
337	ATTCTACAGCTATGCT-1	5	A
338	ATTCTACCAGCGCTTG-1	9	D
339	ATTCTACGTGGAAAGA-1	11	D
340	ATTCTACTCTCCCTAG-1	11	D
341	ATTGGACTCGTAGCGC-1	8	D
342	ATTGGTGAGGGATACC-1	10	D
343	ATTGGTGCACTAAGGG-1	11	D
344	ATTGGTGTCGCCAACG-1	11	D
345	ATTTCTGAGTAGGTGC-1	7	C
346	ATTTCTGCACACACGC-1	3	A
347	ATTTCTGCACTAACTG-1	2	A
348	ATTTCTGTCACACGGC-1	6	B
349	CAACCAAAGTACGCGA-1	1	A
351	CAACCAAGTTCGATAC-1	11	D
352	CAACCTCAGACTTCCA-1	5	A
353	CAACCTCCAAGAACTA-1	4	A
354	CAACCTCTCAACTGCA-1	3	A
355	CAACCTCTCTGAAGCT-1	4	A
356	CAACTAGGTCGTCTTC-1	11	D
358	CAACTAGTCGACCATA-1	1	A
359	CAAGAAAAGCAAAGCC-1	6	B
360	CAAGAAACATAGGACG-1	6	B
361	CAAGAAAGTTTGTCTT-1	3	A
362	CAAGAAATCGAACAAA-1	3	A
364	CAAGATCAGGTGTTAA-1	6	B
366	CAAGATCCATTACGCA-1	6	B
367	CAAGATCGTGCTTAGT-1	4	A
368	CAAGATCGTGTTCGAT-1	10	D
370	CAAGATCTCACACGTA-1	8	D
371	CAAGGCCCAAACCCTA-1	11	D
372	CAAGGCCGTCACCTGG-1	3	A
373	CAAGTTGTCGCGGCAT-1	5	A
374	CACAAACCAAGAATCA-1	8	D
375	CACAAACCAGGCCTTG-1	6	B
376	CACAAACCATCAAGAA-1	2	A
377	CACAAACTCGAGAGGT-1	5	A
378	CACACAAGTACGTTTG-1	1	A
379	CACACAAGTTGCACTA-1	11	D
380	CACACCTGTACGTGCC-1	10	D
381	CACACTCAGACGTCGA-1	11	D
382	CACACTCAGCGTAGTG-1	11	D
383	CACACTCGTTAAAGGT-1	5	A
384	CACACTCTCTACAGTG-1	1	A
386	CACAGGCCATAGTGTC-1	5	A
387	CACAGGCGTAGTCTGT-1	11	D
388	CACAGGCTCCGTCTAC-1	7	C
389	CACAGTAAGTCGTACT-1	5	A
390	CACATAGAGGTATCGG-1	6	B
391	CACATAGAGTCGTCCG-1	11	D
392	CACATAGCACAACTTG-1	9	D
393	CACATAGGTACAATAG-1	4	A
394	CACATAGGTTGGTGAG-1	5	A
395	CACATAGTCTCAGTTT-1	3	A
396	CACATTTAGCAGCGTA-1	3	A
397	CACATTTAGGAATCGC-1	3	A
398	CACATTTCATGGAGAC-1	1	A
399	CACATTTGTCGCTTCT-1	10	D
400	CACATTTGTTTCCTGC-1	1	A
401	CACCACTCATCTAAGC-1	3	A
402	CACCACTGTCATGTTG-1	11	D
403	CACCAGGAGACAGTTA-1	11	D
404	CACCAGGAGGAGTAGA-1	2	A
405	CACCAGGCAATCTCTT-1	11	D
406	CACCAGGCACGGCTGT-1	11	D
407	CACCAGGCATTACTTC-1	3	A
408	CACCTTGAGGCTCTCG-1	11	D
409	CACCTTGCAGACACAG-1	3	A
410	CACCTTGCAGACAGTG-1	7	C
411	CACCTTGTCCGACGTG-1	8	D
412	CACTCCAAGCAGACTG-1	3	A
413	CACTCCAAGTGTCCAT-1	10	D
415	CAGAATCTCGAAAGGC-1	7	C
416	CAGAATCTCGGAATGG-1	2	A
417	CAGAATCTCTACGGGC-1	11	D
418	CAGAGAGAGTCGTACT-1	1	A
419	CAGAGAGAGTGAAGAG-1	8	D
420	CAGAGAGCACGAGCTC-1	8	D
421	CAGAGAGTCCGAAGCC-1	8	D
422	CAGAGAGTCCGAGATT-1	11	D
423	CAGATCAAGAAGGGTA-1	6	B
425	CAGATCAGTTCTGTCC-1	5	A
426	CAGCAGCGTTCAAGGG-1	8	D
428	CAGCAGCTCGCAACGC-1	1	A
429	CAGCATAAGCGTTGCC-1	10	D
430	CAGCATACAAACGGGT-1	5	A
431	CAGCATACACGGAATG-1	9	D
432	CAGCATAGTCCGCAGT-1	10	D
433	CAGCCGAAGCGTCAAG-1	2	A
435	CAGCGACAGCGCCTCA-1	8	D
436	CAGCGACCAAGTCGGA-1	8	D
437	CAGCTAATCCACTTCG-1	11	D
438	CAGCTAATCGAAAGGC-1	1	A
439	CAGCTGGAGCCACCTG-1	2	A
440	CAGCTGGGTCCTTGGG-1	3	A
441	CAGCTGGTCACGGTAT-1	5	A
442	CAGGTGCCAGCATGTT-1	11	D
443	CAGGTGCTCGAGGTGA-1	8	D
444	CAGTAACAGACCACGA-1	5	A
445	CAGTAACAGCACCGCT-1	8	D
446	CAGTAACCACACCTAA-1	2	A
447	CAGTAACCATACGTTG-1	11	D
448	CAGTCCTAGTCAAGGC-1	3	A
449	CAGTCCTGTCTTCACC-1	5	A
450	CATATGGTCTAGACAC-1	4	A
451	CATATTCCAGTAGAAT-1	1	A
452	CATATTCGTCGCGCTA-1	3	A
453	CATATTCGTGACCTGC-1	11	D
454	CATATTCTCTTGCTTA-1	4	A
455	CATCAAGTCCTACGAA-1	8	D
456	CATCAAGTCTAGCCTC-1	3	A
457	CATCAAGTCTCCATGC-1	11	D
458	CATCAGAGTTAGTGAA-1	5	A
459	CATCCACCATTACAGC-1	10	D
460	CATCCACTCCTGCGTT-1	10	D
461	CATCCACTCCTTGAAG-1	3	A
462	CATCGAACAATGGGAC-1	4	A
464	CATCGAACATTTCGTT-1	10	D
465	CATCGAAGTGCTCGAC-1	8	D
466	CATCGAAGTTTGGCGC-1	4	A
467	CATCGGGCACCCAAAT-1	10	D
468	CATCGGGTCTCAGTTT-1	3	A
469	CATGACACAACTCGCG-1	2	A
471	CATGACATCTCCGGAG-1	8	D
472	CATGCCTGTCCGCAAC-1	7	C
473	CATGCCTGTTACGGCC-1	3	A
474	CATGCCTTCATGTGAC-1	11	D
475	CATGGCGAGATATGGT-1	4	A
476	CATGGCGCAGTCGGAA-1	9	D
477	CATGGCGCATTTGCGA-1	6	B
478	CATGGCGTCGAGCACC-1	11	D
479	CATTATCAGCGTGAAC-1	3	A
480	CATTATCCAACAGCCC-1	10	D
482	CATTATCGTAAGAAGG-1	9	D
483	CATTCGCAGCAAATCA-1	1	A
484	CATTCGCCACGCACGT-1	7	C
485	CCAATCCGTCAAGCCC-1	6	B
487	CCACCTAAGCTCCTTC-1	10	D
488	CCACCTAAGTGGTAGC-1	5	A
490	CCACCTAGTTCGAGCC-1	6	B
491	CCACGGAAGACTGTAA-1	3	A
493	CCACGGACAGAAGACC-1	11	D
494	CCACTACAGACAAAGG-1	10	D
496	CCACTACTCTACGGCG-1	2	A
497	CCACTACTCTCGGAAT-1	10	D
498	CCAGCGATCTACAGTG-1	2	A
499	CCATGTCTCGAGTACT-1	5	A
500	CCATGTCTCGCTGAAT-1	11	D
501	CCATTCGAGTGCTGCC-1	1	A
502	CCATTCGCACATAAAG-1	8	D
503	CCCAATCGTCGACCAC-1	6	B
504	CCCAGTTAGCACGCCT-1	11	D
505	CCCATACAGCCACGTC-1	6	B
506	CCCATACCAACGAAAT-1	6	B
507	CCCATACCACAAGCTT-1	3	A
508	CCCATACCATCTTTCA-1	3	A
510	CCCTCCTCAGAATTCC-1	3	A
511	CCCTCCTGTATTCGCA-1	8	D
512	CCGGGATCACCAATGT-1	1	A
513	CCGGTAGAGCCAGTTT-1	6	B
514	CCGGTAGAGCCTATGT-1	9	D
515	CCGGTAGGTTCAGTAC-1	5	A
516	CCGGTAGTCGAGTTGT-1	5	A
517	CCGGTAGTCGCGATGC-1	8	D
518	CCGTACTAGGCTCATT-1	11	D
519	CCGTACTTCGGAGAGT-1	6	B
520	CCGTGGAAGTAGATGT-1	8	D
521	CCGTGGACACCAAAGG-1	9	D
522	CCGTGGACACTGGCCA-1	3	A
523	CCGTGGAGTCAACCGC-1	2	A
524	CCGTTCAAGTCGCCGT-1	11	D
525	CCTAAAGGTACCGTGC-1	9	D
526	CCTAAAGTCAAGCCGC-1	1	A
527	CCTACACAGGGATCTG-1	2	A
528	CCTACACCAACCGCTG-1	2	A
529	CCTACACGTGGAAGGG-1	8	D
530	CCTACACTCGCGATGC-1	9	D
531	CCTACACTCGTTATTC-1	11	D
532	CCTACACTCTCAGATG-1	2	A
533	CCTACCATCGGAGAGT-1	6	B
534	CCTAGCTCAATCCGTA-1	1	A
535	CCTAGCTTCATGTCAG-1	3	A
536	CCTAGCTTCTACATGG-1	4	A
537	CCTATTAAGCCAACAG-1	2	A
538	CCTATTACAACAGCCC-1	2	A
539	CCTATTACACGAGTTT-1	8	D
540	CCTATTAGTATTCGTG-1	3	A
541	CCTATTAGTGACCCAC-1	7	C
542	CCTATTATCGAACCCG-1	4	A
543	CCTCTGACATGGGCCT-1	5	A
544	CCTTACGAGTGACTCT-1	7	C
545	CCTTACGCAAGGTATA-1	3	A
546	CCTTACGCATACGTTG-1	1	A
547	CCTTACGTCATCAGCA-1	11	D
548	CCTTCCCCAACCCTGG-1	1	A
549	CCTTCCCCAACGTCTA-1	4	A
550	CCTTCCCGTTCAGGTT-1	8	D
551	CCTTCCCTCGCGGACT-1	10	D
553	CCTTCGAAGTCGTCCG-1	11	D
554	CCTTCGATCAGCAGCC-1	7	C
555	CCTTCGATCAGTACCA-1	10	D
556	CGAACATAGGCTAGTG-1	8	D
557	CGAACATGTGACTGAG-1	10	D
558	CGAACATTCAGTACCA-1	7	C
559	CGAACATTCTGGGATT-1	11	D
560	CGAATGTAGTACGACG-1	3	A
561	CGAATGTCAGACAGTG-1	11	D
562	CGAATGTCAGCCCATG-1	4	A
563	CGAATGTGTGTCAACT-1	5	A
564	CGACCTTAGGGTAACC-1	8	D
565	CGACCTTAGTGTTTGC-1	3	A
566	CGACCTTCAGTCGGAA-1	3	A
567	CGACTTCGTGGTGCAA-1	3	A
568	CGAGAAGCAAACTCAC-1	10	D
570	CGAGCACAGGCGATAC-1	3	A
572	CGAGCACCAGATATCC-1	7	C
573	CGAGCACGTCGAGTAG-1	9	D
574	CGAGCACTCAAGTTGC-1	8	D
575	CGAGCACTCGGAAGAC-1	3	A
576	CGAGCACTCTGATCAG-1	6	B
577	CGAGCCAAGCTGGTCC-1	5	A
579	CGAGCCACAAGAACTA-1	3	A
580	CGAGCCACAGACGAGT-1	11	D
581	CGAGCCACAGGACCAA-1	6	B
582	CGAGCCACATAGTGAA-1	8	D
583	CGATCGGGTACCGTGC-1	1	A
586	CGATGTAAGATCGGGT-1	5	A
587	CGATGTACAAGTACAA-1	1	A
588	CGATGTAGTCGCCAAC-1	2	A
589	CGATGTATCTCCAGCT-1	6	B
590	CGATTGAAGCTAGCCC-1	11	D
591	CGATTGACACCTCCAT-1	6	B
592	CGATTGAGTAAGAAGG-1	2	A
593	CGATTGAGTACTCCGG-1	3	A
594	CGATTGAGTATTCGCA-1	2	A
595	CGATTGAGTCAACTCA-1	1	A
596	CGATTGAGTGCATCTA-1	1	A
599	CGCCAAGAGGCTCAGA-1	8	D
601	CGCGGTAGTCGGAAGT-1	8	D
602	CGCGTTTCACAAGCTT-1	11	D
604	CGCGTTTTCTGGATCA-1	8	D
606	CGCTATCGTGATTGTC-1	1	A
607	CGCTATCTCCGGCTAG-1	11	D
608	CGCTATCTCGACTTCC-1	8	D
609	CGCTTCACAAGCACGA-1	3	A
610	CGCTTCACACGAAGGT-1	6	B
611	CGCTTCAGTTCTAGTG-1	1	A
612	CGGACACAGACGCTTT-1	10	D
613	CGGACACGTAGTAGTA-1	6	B
614	CGGACACGTCTAGGTT-1	11	D
615	CGGACACTCGAGTTGT-1	6	B
616	CGGACGTCACTTGCTC-1	2	A
618	CGGAGCTAGGCTACGA-1	11	D
619	CGGAGCTGTCCGAAGA-1	11	D
620	CGGAGCTTCTAGACAC-1	10	D
621	CGGAGTCAGAAACCTA-1	8	D
622	CGGAGTCAGCATGGCA-1	9	D
623	CGGAGTCAGCCAACAG-1	1	A
624	CGGAGTCCAGAGGCAT-1	5	A
625	CGGAGTCCAGCTTGAT-1	5	A
626	CGGAGTCGTATCAGTC-1	8	D
627	CGGAGTCGTCTTCACC-1	11	D
628	CGGCTAGAGACGCACA-1	8	D
629	CGGCTAGAGTAGCCGA-1	11	D
630	CGGCTAGAGTAGTATG-1	3	A
631	CGGCTAGGTGTCAACT-1	6	B
632	CGGCTAGGTTCTTCGC-1	10	D
633	CGGCTAGTCATGTGAC-1	8	D
634	CGGGTCAGTCATTACG-1	3	A
635	CGGTTAACACCACATA-1	11	D
636	CGGTTAACATGGAGAC-1	9	D
637	CGTAGCGAGGACAGAA-1	2	A
638	CGTAGCGAGTACGATA-1	6	B
639	CGTAGCGCAACGGGAT-1	3	A
640	CGTAGGCAGGCGTTGA-1	3	A
641	CGTAGGCCACTTGTTT-1	3	A
642	CGTAGGCCATGAGGGT-1	3	A
644	CGTCACTAGGCGCTCT-1	5	A
645	CGTCACTAGTCCCACG-1	8	D
646	CGTCACTCATTCCGAA-1	3	A
647	CGTCACTTCGTTACCC-1	11	D
649	CGTCAGGAGCAGGCTA-1	6	B
650	CGTCAGGAGGACAGCT-1	1	A
651	CGTCAGGCACGAGCTC-1	11	D
652	CGTCCATGTAGATGTA-1	3	A
653	CGTCCATTCTCCACAC-1	3	A
654	CGTCTACCAACGACTT-1	9	D
656	CGTCTACCACAGCTGC-1	10	D
657	CGTCTACGTGGAGCTA-1	8	D
658	CGTCTACTCTTAAGGC-1	11	D
659	CGTGAGCTCGAATGTC-1	10	D
661	CGTGTAAGTAGGTTTC-1	11	D
662	CGTGTAAGTTTCCGAA-1	1	A
663	CGTGTCTCAACCGCTG-1	6	B
664	CGTGTCTCACAGCTAT-1	11	D
665	CGTGTCTCATCCATCC-1	8	D
666	CGTGTCTTCCAACAAC-1	6	B
667	CGTGTCTTCCGAGTCG-1	9	D
668	CGTGTCTTCGTTGCAA-1	8	D
670	CGTTAGAAGGGTAACC-1	8	D
671	CGTTAGAAGTGGCACA-1	3	A
672	CGTTAGAGTCATCCAA-1	11	D
673	CGTTAGATCAGCCTGG-1	3	A
674	CGTTCTGAGCTGCGAA-1	1	A
675	CGTTCTGAGGCTAGCA-1	4	A
676	CGTTCTGGTTGAACAA-1	10	D
677	CGTTCTGTCTCTAGTT-1	11	D
678	CGTTGGGAGGCGCTCT-1	11	D
679	CGTTGGGAGTCCCACG-1	5	A
680	CTAACTTAGGGATGGG-1	10	D
681	CTAACTTGTTGACGGA-1	11	D
682	CTAACTTTCTTGGCCT-1	3	A
683	CTAAGACGTGATTGTC-1	11	D
684	CTAATGGCAACCTGAT-1	4	A
685	CTACACCAGTTACCCA-1	1	A
686	CTACACCGTACCGTGC-1	8	D
687	CTACATTCACGAGATG-1	8	D
688	CTACATTTCAAAGTGA-1	3	A
689	CTACATTTCACGTTAG-1	8	D
690	CTACCCACAGTAGGGT-1	10	D
691	CTACCCAGTAGAACAT-1	8	D
692	CTACCCAGTATATGAG-1	11	D
693	CTACGTCGTAGTGGCA-1	3	A
694	CTAGAGTTCGACAATC-1	9	D
695	CTAGCCTAGGGATACC-1	10	D
696	CTAGCCTTCCAACGAT-1	6	B
697	CTAGCCTTCTCCGGAG-1	5	A
698	CTAGCCTTCTTGGATG-1	3	A
699	CTAGCCTTCTTGTCCG-1	11	D
700	CTAGTGACAGTTTGCA-1	7	C
701	CTAGTGAGTAGGGTGT-1	8	D
703	CTCACACCATAGGTCT-1	2	A
704	CTCACACGTCTCTCTG-1	3	A
705	CTCACACTCAAGAGGC-1	3	A
706	CTCAGAACATGGAGAC-1	9	D
707	CTCAGAATCATGACCA-1	3	A
708	CTCATTAGTGTTCCGG-1	10	D
710	CTCATTATCTGATCAG-1	5	A
711	CTCCTAGAGGAGTACC-1	5	A
712	CTCCTAGCAAACCGAG-1	9	D
713	CTCGAAAAGCAGGTCA-1	5	A
714	CTCGAAACAAGCTACT-1	4	A
715	CTCGAAACATTTGTGG-1	7	C
716	CTCGAAATCTACAAGC-1	10	D
717	CTCGAGGAGCGATATA-1	11	D
718	CTCGAGGAGTGACATA-1	7	C
719	CTCGAGGCAACTAGTC-1	3	A
720	CTCGAGGCAAGAATCA-1	1	A
721	CTCGAGGCAAGTGTTC-1	10	D
722	CTCGAGGGTCATGTTG-1	6	B
723	CTCGGAGAGAGCAATT-1	3	A
724	CTCGGAGAGCTAACAA-1	2	A
725	CTCGGAGTCCACTAAG-1	8	D
726	CTCGGGAAGTGTTAGA-1	8	D
727	CTCGGGACAAGGGTGT-1	7	C
728	CTCGGGATCATATCTC-1	5	A
729	CTCGTACAGAGCTTCT-1	8	D
730	CTCGTACAGCTGCGAA-1	6	B
731	CTCGTACCACGTACAT-1	3	A
732	CTCGTACCACGTTTAG-1	3	A
733	CTCGTACCATGCCATA-1	2	A
734	CTCGTACGTTGCCTCT-1	11	D
735	CTCGTCAAGCGGCTTC-1	3	A
736	CTCGTCACAACGACGA-1	6	B
737	CTCGTCACAAGGTGAC-1	4	A
738	CTCGTCAGTGTCCCTT-1	5	A
739	CTCGTCATCACTGCGG-1	6	B
740	CTCTAATGTATCGCCG-1	3	A
741	CTCTAATTCATATCTC-1	10	D
742	CTCTACGAGAAAGTGG-1	11	D
743	CTCTACGGTGATTGGG-1	10	D
744	CTGAAGTAGTGATTGA-1	9	D
745	CTGAAGTCAGACTTGT-1	9	D
746	CTGAAGTGTAACGGCA-1	11	D
747	CTGAAGTGTCAACCGC-1	2	A
748	CTGAAGTGTCCCACAG-1	11	D
749	CTGAAGTTCGTAGCGC-1	8	D
750	CTGATAGAGCAGCGTA-1	6	B
751	CTGATAGCAGCTCATA-1	3	A
752	CTGATAGTCAGAAACA-1	8	D
753	CTGATCCGTTCGTCAA-1	3	A
754	CTGCCTAGTGGTCAGA-1	11	D
755	CTGCCTAGTTCCACAA-1	7	C
756	CTGCCTATCGTAGCGC-1	3	A
757	CTGCGGAAGAGTGACC-1	11	D
758	CTGCGGAAGATGTCTC-1	10	D
759	CTGCGGAAGTTGTCGT-1	6	B
760	CTGCGGAGTCTCCACT-1	11	D
761	CTGCGGATCAGAAACA-1	6	B
762	CTGCGGATCCAAAGAA-1	4	A
763	CTGCGGATCCCAGAAT-1	8	D
764	CTGCTGTAGTAGGCCA-1	3	A
765	CTGCTGTAGTCTCGGC-1	1	A
766	CTGCTGTCAACATAAG-1	3	A
767	CTGGTCTAGCGATATA-1	1	A
768	CTGGTCTAGGTCGGAT-1	6	B
770	CTGGTCTTCTCCCTAG-1	3	A
771	CTGTGCTCAATGGGAC-1	3	A
772	CTGTGCTCAGACACGA-1	1	A
773	CTGTGCTCATGGCTCG-1	2	A
774	CTGTGCTGTGGGCCTT-1	3	A
775	CTGTTTAAGAGTCTGG-1	8	D
776	CTGTTTAAGCTGCCCA-1	11	D
777	CTGTTTAAGGCTATCT-1	10	D
778	CTGTTTACACGCCTGA-1	6	B
779	CTGTTTAGTCTCTTTA-1	5	A
780	CTGTTTATCACCAGCG-1	2	A
781	CTTAACTAGCATCTTG-1	1	A
782	CTTAACTGTGGAAAGA-1	3	A
783	CTTAACTTCCTTGCAC-1	5	A
784	CTTACCGAGGGCTTCC-1	6	B
785	CTTACCGGTAAGTAAC-1	5	A
786	CTTACCGGTCACCTGG-1	8	D
787	CTTACCGGTGCTATTG-1	8	D
788	CTTACCGTCACACGTA-1	8	D
789	CTTACCGTCCGCGACA-1	4	A
790	CTTAGGACACACGCAC-1	5	A
791	CTTAGGATCTGGGCTG-1	11	D
792	CTTCTCTAGCTGCCCA-1	10	D
793	CTTCTCTAGGTCGGAT-1	11	D
794	CTTCTCTCAATGTAGA-1	9	D
795	CTTCTCTCAGCTATGT-1	11	D
796	CTTCTCTCATCGCATA-1	2	A
797	CTTCTCTTCCTATGAG-1	1	A
798	CTTGGCTAGACAGAGA-1	5	A
799	CTTGGCTAGCGCCTTG-1	8	D
800	CTTGGCTAGTCTCGTA-1	2	A
801	CTTGGCTGTTCTAGTG-1	9	D
802	CTTTGCGGTCAAAGCG-1	8	D
803	CTTTGCGTCCTCAGTC-1	4	A
804	GAAACTCGTGCGAACA-1	11	D
805	GAAACTCGTTCGTCAA-1	5	A
806	GAAACTCTCACGCTCT-1	5	A
807	GAAACTCTCACGTAGT-1	1	A
808	GAAACTCTCTGGTGAT-1	7	C
809	GAAATGAAGGCTCTTA-1	9	D
810	GAAATGACACCCTCTA-1	5	A
811	GAACATCGTACTTGCA-1	11	D
812	GAACATCTCATGCGCG-1	2	A
813	GAACCTACAAAGGTTA-1	7	C
814	GAACCTACAATCGCGC-1	1	A
815	GAACCTAGTCACATGT-1	10	D
816	GAACCTAGTCGAGTAG-1	4	A
817	GAACCTAGTTCGAGCC-1	1	A
818	GAACGGACACTTGCAA-1	11	D
820	GAACGGAGTACGTTTG-1	6	B
821	GAACGGATCTTCACGC-1	11	D
822	GAAGCAGAGGGAGTAA-1	10	D
823	GAAGCAGCACACGCAC-1	5	A
824	GAATAAGAGGCTACGA-1	1	A
825	GAATAAGCAAATACGA-1	8	D
826	GAATAAGCAGAGATCG-1	6	B
827	GAATGAACAACCTGCG-1	3	A
828	GAATGAATCTTCACAT-1	3	A
829	GACACGCCAAATGATG-1	11	D
830	GACAGAGAGCCTAACT-1	10	D
831	GACAGAGCACAGACCC-1	11	D
832	GACAGAGCAGTAATCC-1	10	D
833	GACAGAGCATCGGGCT-1	1	A
834	GACAGAGTCAGCCCGA-1	1	A
835	GACAGAGTCCTACGAA-1	8	D
836	GACAGAGTCCTGCGTT-1	7	C
837	GACCAATAGACTTTCG-1	3	A
838	GACCAATAGGACAGAA-1	11	D
839	GACCAATTCCGGCTAG-1	3	A
840	GACCTGGGTAGCCCTG-1	8	D
841	GACGCGTAGTAACCCT-1	9	D
842	GACGCGTCAGGTCAAG-1	9	D
843	GACGGCTGTGTAATGA-1	2	A
844	GACGGCTGTTGAGCAG-1	3	A
845	GACGTGCGTGCGTCAC-1	2	A
846	GACTAACCACCCGTGA-1	3	A
847	GACTAACCAGACACAG-1	6	B
848	GACTACACACAATCAC-1	10	D
849	GACTGCGCAGTAGGGT-1	5	A
850	GACTGCGGTGTCTGTA-1	3	A
851	GACTGCGTCATATCTC-1	10	D
852	GACTGCGTCGTAGCGC-1	2	A
853	GAGCAGAAGAATCGTA-1	3	A
854	GAGCAGAAGTTATCGC-1	3	A
855	GAGCAGATCCGCCTAT-1	8	D
856	GAGGTGAAGCCGAACA-1	5	A
857	GAGGTGACACTAACTG-1	3	A
858	GAGGTGACAGCTATGT-1	1	A
859	GAGGTGACAGTGAATA-1	5	A
861	GAGTCCGAGGGTTCGA-1	3	A
862	GAGTCCGCATACGGTT-1	8	D
863	GAGTCCGGTACTGCTA-1	1	A
864	GAGTCCGGTCCTAGTA-1	8	D
865	GAGTCCGTCAGACACT-1	1	A
866	GATCAGTCAAGCACGA-1	3	A
867	GATCAGTTCCACCCAT-1	1	A
868	GATCAGTTCCGCTCTA-1	6	B
869	GATCGATGTCCTACCT-1	9	D
870	GATCGCGAGTCCATAC-1	8	D
871	GATCGTAAGTAGGCCA-1	8	D
872	GATCGTACAACCGGAA-1	7	C
873	GATCGTACATACCAGT-1	9	D
875	GATCTAGCAAGTGTTC-1	10	D
876	GATCTAGTCACGCTCT-1	1	A
877	GATGAAAAGTAATCCC-1	10	D
879	GATGAAACATGCAGTT-1	5	A
880	GATGAAAGTAACGGCA-1	6	B
881	GATGAAAGTTCAGTAC-1	5	A
883	GATGCTAGTAGGCTGA-1	3	A
884	GATGCTAGTCTCTCGT-1	1	A
885	GATGCTAGTTCCCTAC-1	10	D
886	GATGCTAGTTGGAACG-1	6	B
887	GATGCTATCACTATGG-1	9	D
888	GATGCTATCATCAGCA-1	8	D
889	GATTCAGAGATGTGGC-1	10	D
890	GATTCAGGTTCAGTGT-1	10	D
891	GATTCAGTCGACAACT-1	4	A
892	GCAAACTAGCCACGTC-1	2	A
893	GCAAACTCAAGCCAAG-1	11	D
894	GCAAACTCACATTGGT-1	8	D
895	GCAAACTTCCTACGAA-1	9	D
896	GCAATCAAGGCAACAC-1	6	B
897	GCAATCAGTTAGTGAA-1	10	D
898	GCAATCAGTTGCCTCT-1	5	A
899	GCAATCATCCCTGAGG-1	5	A
900	GCAATCATCCGTTCAC-1	6	B
901	GCACATAGTGAGCGAT-1	5	A
902	GCACTCTAGACTTTCG-1	11	D
903	GCACTCTAGCATCTTG-1	11	D
904	GCACTCTAGTCCAGGA-1	1	A
905	GCACTCTCAAGCATGG-1	4	A
906	GCACTCTTCCACCTTG-1	8	D
908	GCAGCCACATTGCATG-1	6	B
910	GCAGCCATCGCTCTAC-1	5	A
911	GCAGTTAAGGCCCTTG-1	11	D
912	GCAGTTAGTAGCAGTG-1	8	D
913	GCAGTTAGTGGAAGGG-1	7	C
914	GCAGTTATCGCCCAGA-1	3	A
915	GCATACAAGATCCTGT-1	10	D
916	GCATACAAGGACAGAA-1	6	B
917	GCATACACACGTGCGT-1	8	D
918	GCATACATCAGATGTC-1	1	A
919	GCATACATCCGCTCTA-1	8	D
920	GCATGATCACGATAGG-1	3	A
921	GCATGATCACTCACCT-1	10	D
922	GCATGATCATGACCGC-1	8	D
923	GCATGATGTCGCTCAG-1	3	A
924	GCATGATGTTCGCGTG-1	1	A
925	GCATGATTCCGTTAAG-1	1	A
926	GCATGCGAGTAACCCT-1	1	A
927	GCATGTATCCACAGCG-1	9	D
928	GCCAAATAGTAAGTAC-1	3	A
930	GCCAAATCATTTGTGG-1	1	A
931	GCCAAATTCCGCGGAT-1	10	D
932	GCCAAATTCTACAGTG-1	3	A
933	GCCTCTAGTACGGTGA-1	8	D
934	GCCTCTATCACGTAGT-1	3	A
935	GCGACCACAACTCATG-1	2	A
936	GCGACCAGTCCTACCT-1	6	B
937	GCGAGAAAGCTTCAGT-1	2	A
938	GCGCAGTAGCGATGAC-1	1	A
939	GCGCAGTGTACTCGTA-1	1	A
940	GCGCAGTGTGACACGA-1	8	D
941	GCGCAGTGTGACCAAG-1	11	D
942	GCGCCAAAGCGAGAAA-1	2	A
943	GCGCCAAGTTGCCAAT-1	1	A
944	GCGCCAATCCTCATCG-1	11	D
945	GCGCGATAGGACTGGT-1	3	A
946	GCGCGATAGGATATAC-1	8	D
948	GCGGGTTAGGAGTTTA-1	10	D
949	GCGGGTTAGTGTATCC-1	5	A
950	GCGGGTTTCTATGCCC-1	3	A
951	GCTCCTAAGATCCCGC-1	7	C
952	GCTCCTAAGCCCGAAA-1	1	A
953	GCTCCTATCCCAGAAT-1	2	A
954	GCTCTGTAGCATGGCA-1	3	A
955	GCTCTGTAGTTAGCGG-1	6	B
956	GCTCTGTCAAACTCAC-1	6	B
957	GCTCTGTTCACTCATT-1	6	B
958	GCTGCAGAGGAGTTGC-1	10	D
959	GCTGCAGGTAACGTGG-1	6	B
960	GCTGCAGGTCGCGAAA-1	8	D
961	GCTGCAGGTTGAACAA-1	6	B
962	GCTGCGACACCTCCAT-1	10	D
963	GCTGCGATCACTACAG-1	9	D
964	GCTGCTTCACGATCTA-1	8	D
965	GCTGCTTGTCATCTAG-1	8	D
966	GCTGCTTTCAGTACAC-1	10	D
967	GCTGGGTAGGCATATA-1	8	D
968	GCTGGGTCAACTCCGG-1	3	A
969	GCTGGGTGTGTAGTTC-1	5	A
970	GCTGGGTGTGTCGCTG-1	4	A
971	GCTGGGTTCTATGGTG-1	1	A
972	GCTTCCAAGGGTTTCT-1	8	D
973	GCTTCCATCCTACGAA-1	3	A
974	GCTTCCATCTGGCCTT-1	8	D
975	GCTTCCATCTTCCGAC-1	8	D
976	GCTTGAACAGTGCTTA-1	1	A
978	GGAAAGCAGCCAGAAC-1	5	A
979	GGAAAGCCATGACTCA-1	8	D
980	GGAAAGCTCCACCTTG-1	2	A
981	GGAAAGCTCGTGTACA-1	11	D
982	GGAACTTAGGGTCTCC-1	10	D
984	GGAACTTGTCGGGAAT-1	6	B
985	GGAACTTGTTTCCATT-1	5	A
986	GGAACTTTCCGATACA-1	3	A
988	GGACAAGAGGGATTTA-1	1	A
989	GGACAAGGTGTAAAGT-1	2	A
990	GGACAAGGTTCAGTAC-1	6	B
991	GGACAAGTCGACGAAG-1	1	A
992	GGACAAGTCGCGCACA-1	3	A
993	GGACAGAAGGTATCGG-1	3	A
994	GGACAGACAAACCCTA-1	10	D
995	GGACAGACAGCCAGTC-1	1	A
996	GGACATTAGTCAAGCG-1	6	B
997	GGACGTCAGAACTTCC-1	1	A
998	GGACGTCCACACGTGC-1	10	D
999	GGAGCAAAGGTGCTTT-1	5	A
1001	GGATGTTAGCCAGGAT-1	5	A
1002	GGATGTTAGTGTACCT-1	3	A
1003	GGATTACAGCCACCTG-1	1	A
1004	GGATTACGTACTGTTG-1	8	D
1005	GGATTACTCCAACAAC-1	8	D
1006	GGATTACTCTCGGTTC-1	2	A
1007	GGCAATTGTACAACGG-1	2	A
1008	GGCAATTGTGCAACCC-1	1	A
1009	GGCAATTTCTTGGATG-1	10	D
1010	GGCCGATTCTGACGCG-1	2	A
1011	GGCGACTGTTACTGAC-1	1	A
1012	GGCGACTGTTCCGTCT-1	6	B
1013	GGCGACTGTTGGAACG-1	8	D
1014	GGCGACTTCCTTATTG-1	9	D
1016	GGCTCGACAATGGCTT-1	5	A
1017	GGCTCGACATACTGCA-1	10	D
1019	GGCTGGTCAACCTGCG-1	7	C
1020	GGCTGGTTCCTACGAA-1	1	A
1021	GGCTGGTTCTGTGGCG-1	4	A
1022	GGGAATGCAGATTGTC-1	8	D
1023	GGGAATGCATCATGGT-1	8	D
1024	GGGAATGGTGGTACAG-1	6	B
1025	GGGACCTCATCCATCC-1	11	D
1026	GGGACCTGTCCGGGTT-1	3	A
1027	GGGACCTTCATCGACA-1	6	B
1028	GGGAGATAGGCTAGCA-1	3	A
1029	GGGAGATCACAGACCC-1	8	D
1030	GGGAGATCAGCGCTTG-1	11	D
1031	GGGAGATCATGCAGTT-1	3	A
1032	GGGCACTGTGCAACCC-1	10	D
1033	GGGCACTGTTCAAGGG-1	9	D
1034	GGGCATCCACGCTGAC-1	1	A
1035	GGGCATCGTCTCTATT-1	2	A
1036	GGGCATCTCGAACCCG-1	3	A
1037	GGGTCTGCATCGGTCG-1	1	A
1038	GGGTCTGTCCACGATA-1	11	D
1039	GGGTTGCGTGTCGCTG-1	3	A
1040	GGTATTGAGGGTTCGA-1	6	B
1041	GGTATTGAGGTTCCTA-1	8	D
1042	GGTGAAGGTATTCGTG-1	2	A
1043	GGTGCGTCACTAACTG-1	6	B
1044	GGTGCGTGTGTTTCAG-1	1	A
1045	GGTGTTAGTCAGTGGA-1	6	B
1046	GTAACGTAGGCAGTCA-1	5	A
1048	GTAACGTTCCCACAAA-1	8	D
1049	GTAACTGAGCCGTCGT-1	2	A
1050	GTAACTGCATAGGGCA-1	6	B
1051	GTAACTGGTAGATGCG-1	11	D
1052	GTAACTGGTTGAACTC-1	8	D
1053	GTAACTGTCGAATGTC-1	11	D
1054	GTACGTACACTGGCCA-1	3	A
1055	GTACGTAGTGCGCTTG-1	2	A
1056	GTACTCCGTCAGTTTG-1	3	A
1057	GTACTCCGTTGGTATC-1	6	B
1058	GTACTTTAGAGTAATC-1	6	B
1059	GTACTTTCAGGCCGTT-1	10	D
1060	GTACTTTTCAGTACAC-1	11	D
1061	GTAGGCCCACGTGGCT-1	5	A
1062	GTAGGCCGTGTAATGA-1	3	A
1063	GTAGGCCTCCTTGCAC-1	10	D
1064	GTAGGCCTCGTGCTAA-1	2	A
1065	GTAGGCCTCTCGAGCG-1	6	B
1066	GTAGTCAGTCATTACG-1	1	A
1067	GTAGTCATCGAACCCG-1	2	A
1068	GTATCTTAGGGAGTAA-1	3	A
1069	GTATCTTAGGGATTTA-1	10	D
1070	GTATCTTCATTTGTGG-1	6	B
1071	GTATCTTGTCGCTTCT-1	11	D
1072	GTATCTTGTCTCGGTG-1	2	A
1073	GTATTCTCATAGGTCT-1	10	D
1074	GTATTCTCATGCAGTT-1	4	A
1075	GTCAAGTAGGACCAGT-1	6	B
1076	GTCACAAAGTGAACAT-1	8	D
1077	GTCACAAGTCAGTGGA-1	11	D
1078	GTCACGGGTATTGAAG-1	8	D
1079	GTCACGGTCCACAGAT-1	1	A
1080	GTCATTTAGCAAAGCC-1	8	D
1081	GTCATTTGTCGCTTCT-1	11	D
1082	GTCATTTTCCCTTATA-1	2	A
1083	GTCCTCAGTTTCCTGC-1	5	A
1084	GTCCTCATCTAAGACC-1	11	D
1085	GTCGGGTCACAGCTGC-1	9	D
1086	GTCTCGTCAGGTTAAA-1	2	A
1087	GTCTCGTCATTCCGAA-1	8	D
1088	GTCTCGTGTACGTGCC-1	8	D
1089	GTCTCGTTCACACGGC-1	2	A
1090	GTCTCGTTCATTGCTT-1	8	D
1091	GTCTTCGAGGTGCTAG-1	1	A
1092	GTCTTCGAGTGTTGAA-1	11	D
1093	GTCTTCGTCTGGTAGT-1	8	D
1094	GTGAAGGGTCCTCGGA-1	3	A
1095	GTGAAGGGTCTCGTCT-1	10	D
1096	GTGCAGCAGCTGAAAT-1	3	A
1097	GTGCAGCCAAAGTTAG-1	9	D
1098	GTGCAGCGTCCTACCT-1	11	D
1099	GTGCATACACTCTTAT-1	2	A
1100	GTGCGGTCAATCGTCA-1	4	A
1101	GTGCGGTCAGATCGAG-1	9	D
1102	GTGCGGTGTACTCACA-1	3	A
1104	GTGGGTCCACAGAGCA-1	3	A
1105	GTGGGTCGTACCACTA-1	2	A
1106	GTGGGTCGTTGGAACG-1	3	A
1107	GTGGGTCTCCGCTTGT-1	11	D
1108	GTGGGTCTCCTAGACA-1	8	D
1109	GTGTGCGAGAAGGTTT-1	1	A
1110	GTGTGCGAGCGCGATA-1	4	A
1111	GTGTGCGAGGCTCTCG-1	11	D
1112	GTGTGCGGTCGCTTCT-1	4	A
1113	GTTAAGCAGTGTTTGC-1	3	A
1114	GTTAAGCCAGATATCC-1	8	D
1115	GTTAAGCTCCACTTAT-1	9	D
1116	GTTAAGCTCTGTCGAA-1	11	D
1117	GTTACAGAGTACACCT-1	1	A
1118	GTTACAGTCAGGTGAG-1	4	A
1120	GTTCATTTCGAGTATC-1	5	A
1121	GTTCATTTCGTAGGGA-1	1	A
1122	GTTCATTTCTCTTCCT-1	5	A
1123	GTTCGGGTCAACAGTC-1	11	D
1124	GTTCTCGCAACCCACG-1	5	A
1125	GTTCTCGCACGCACCA-1	3	A
1126	GTTCTCGCAGTGCTCG-1	1	A
1127	GTTCTCGGTCATGTTG-1	11	D
1128	GTTCTCGTCATGACCA-1	8	D
1129	GTTTCTAAGGTGATTA-1	11	D
1130	GTTTCTAAGTGGGATC-1	8	D
1131	GTTTCTAGTCCGGTGT-1	6	B
1132	GTTTCTATCAGATTCG-1	9	D
1133	TAAACCGAGGCTAGAC-1	6	B
1134	TAAACCGAGGTAGCCA-1	5	A
1135	TAAACCGTCCAAGGGA-1	6	B
1136	TAAGAGACAGCGTCAC-1	10	D
1137	TAAGAGACATCTCGTC-1	9	D
1138	TAAGAGAGTGTGTTCA-1	3	A
1139	TAAGAGATCCAGGTTA-1	3	A
1140	TAAGCGTTCATTGGAC-1	8	D
1141	TAAGTGCAGGGATTCG-1	8	D
1142	TAAGTGCAGGTAAGTT-1	8	D
1143	TAAGTGCTCGGGTCAC-1	10	D
1144	TACACGACAAGCAAGC-1	10	D
1145	TACACGACACTAGGCC-1	3	A
1146	TACACGATCCGACCAG-1	3	A
1147	TACACGATCCGTTCAC-1	5	A
1148	TACAGTGAGTCCCGAC-1	3	A
1149	TACAGTGGTCAATTCG-1	9	D
1150	TACAGTGGTCTAACGT-1	1	A
1151	TACCTATAGTAGGTGC-1	10	D
1152	TACCTATGTAAACAGT-1	4	A
1153	TACCTATGTCAGTTTG-1	3	A
1154	TACCTATGTTGAACAA-1	3	A
1155	TACCTTAAGACTGGCA-1	6	B
1156	TACCTTAAGGAGCGAG-1	1	A
1157	TACCTTAAGTGAATTG-1	1	A
1158	TACCTTACATTCCGAA-1	1	A
1159	TACCTTATCACTCATT-1	1	A
1160	TACGGATAGCTGAACG-1	5	A
1161	TACGGATAGTGTTAGA-1	1	A
1162	TACGGATCAACACCGC-1	6	B
1163	TACGGATCAGAGGCAT-1	5	A
1165	TACGGATGTGATGTTC-1	10	D
1166	TACGGATTCAAGCCGC-1	8	D
1167	TACGGATTCACACGGC-1	6	B
1168	TACGGGCAGGTAAGTT-1	11	D
1169	TACGGGCGTATCTCTT-1	5	A
1170	TACGGTAAGAACAATC-1	10	D
1171	TACGGTAAGTTTCCTT-1	3	A
1172	TACGGTAGTGCTTTCC-1	3	A
1173	TACGGTATCTCGTGGG-1	5	A
1174	TACTCATAGAACAATC-1	10	D
1176	TACTCATAGGCATGGT-1	4	A
1177	TACTCATCAACGGCTC-1	6	B
1178	TACTCGCAGAAGGTGA-1	3	A
1180	TACTCGCCATGATGCT-1	5	A
1181	TACTCGCTCCACGATA-1	6	B
1182	TACTTGTAGTGGGTAC-1	10	D
1183	TACTTGTCAGACACAG-1	8	D
1185	TACTTGTGTTCGGTGC-1	10	D
1186	TACTTGTTCACCGGTG-1	10	D
1188	TAGACCAAGTCGATAA-1	9	D
1189	TAGACCACATCCACGG-1	1	A
1190	TAGACCACATGATGCT-1	10	D
1191	TAGACCATCATCAGCA-1	7	C
1192	TAGAGCTAGCTTTCAG-1	8	D
1193	TAGAGCTAGGCTAGGT-1	8	D
1195	TAGAGCTCATTGGTCA-1	3	A
1196	TAGAGCTTCTCAGATG-1	3	A
1197	TAGCCGGAGTCGTGTT-1	8	D
1198	TAGCCGGCAACCTCAA-1	8	D
1199	TAGCCGGCACCACACG-1	11	D
1200	TAGCCGGCACGCTGAC-1	10	D
1201	TAGCCGGGTTCCACAA-1	11	D
1202	TAGCCGGTCAGCGGCT-1	8	D
1203	TAGGCATAGCTAAACA-1	4	A
1204	TAGGCATAGTAGGTGC-1	6	B
1205	TAGGCATAGTGAACAT-1	8	D
1206	TAGGCATCAATCGTCA-1	9	D
1207	TAGGCATGTCGGCATC-1	3	A
1208	TAGGCATGTTCAGTAC-1	3	A
1209	TAGTGGTCAAGTGTTC-1	10	D
1210	TAGTGGTCACACACGC-1	6	B
1211	TAGTGGTGTGTGACAG-1	1	A
1213	TAGTTGGCATGAGAAT-1	5	A
1214	TAGTTGGCATGGCACC-1	1	A
1215	TAGTTGGTCCTGATTT-1	5	A
1216	TAGTTGGTCGAACCCG-1	9	D
1217	TATCAGGAGTCCGTAT-1	11	D
1219	TATCAGGGTTCGAGCC-1	7	C
1220	TATCAGGGTTCGTCAA-1	5	A
1221	TATCAGGTCTGGTAGT-1	3	A
1222	TATCAGGTCTTCTTGA-1	11	D
1223	TATCTCAAGACTGGGT-1	5	A
1224	TATCTCAGTAGTGGCA-1	3	A
1225	TATCTCAGTCCGAAGA-1	9	D
1226	TATCTCAGTGACCCGT-1	8	D
1227	TATGCCCAGGGCTTGA-1	11	D
1228	TATGCCCTCTAGAACC-1	3	A
1229	TATTACCAGCCAGGAT-1	4	A
1230	TATTACCGTGCTATTG-1	4	A
1231	TCAACGAAGAGCAATT-1	3	A
1233	TCAACGAAGGCTGCTC-1	11	D
1234	TCAACGATCTTTCGCG-1	6	B
1235	TCACAAGCATTTCCAT-1	8	D
1236	TCACGAAGTCAAACTC-1	3	A
1237	TCACGAAGTGTCTAAC-1	4	A
1238	TCAGATGAGAGCCCAA-1	8	D
1239	TCAGATGTCCGATACA-1	5	A
1240	TCAGCAAGTAGATGCG-1	11	D
1241	TCAGCAAGTGTTTCAG-1	3	A
1242	TCAGCAAGTTGGTGAG-1	3	A
1243	TCAGCTCAGTTGTCGT-1	5	A
1245	TCAGGATTCGGGTCAC-1	6	B
1246	TCAGGTACATAGACAA-1	3	A
1247	TCAGGTACATGTAGCT-1	10	D
1248	TCAGGTATCAAGTGCT-1	8	D
1249	TCATTACAGCCAGTTT-1	1	A
1250	TCATTACCACAGACCC-1	3	A
1251	TCATTACCATTCAGTG-1	1	A
1252	TCATTACTCTCCACAC-1	8	D
1253	TCATTTGAGTAGCCGA-1	8	D
1254	TCATTTGAGTCTCGTA-1	9	D
1255	TCCACACCAAGCAAGC-1	6	B
1256	TCCACACGTGCTCGAC-1	4	A
1257	TCCACACTCGCAACGC-1	6	B
1258	TCCCGATAGAATCGTA-1	11	D
1259	TCCCGATAGTGCGATG-1	9	D
1260	TCCCGATGTTAAGTAG-1	11	D
1261	TCGAGGCAGATCCTGT-1	3	A
1262	TCGAGGCCACCGAACC-1	6	B
1263	TCGAGGCCAGTGAAAT-1	3	A
1265	TCGCGAGAGAGTTGGC-1	1	A
1266	TCGCGAGGTGATCCTA-1	1	A
1267	TCGCGAGGTTCAAGAA-1	1	A
1268	TCGCGAGTCCGCTTGT-1	3	A
1269	TCGCGAGTCTACGGCG-1	2	A
1270	TCGCGTTAGACTGGGT-1	3	A
1271	TCGCGTTAGGACGAAA-1	7	C
1272	TCGCGTTCAACAACTC-1	3	A
1273	TCGCGTTGTCGCGAAA-1	8	D
1274	TCGCGTTGTCTAGCGC-1	2	A
1276	TCGGGACAGTCAAGGC-1	8	D
1277	TCGGGACGTTTCCATT-1	11	D
1278	TCGGGACTCGTAAGGG-1	2	A
1279	TCGGTAAGTATACACC-1	6	B
1280	TCGGTAATCAGAAACA-1	7	C
1281	TCGTACCCAATCCATG-1	9	D
1282	TCGTACCCACGTTTAG-1	2	A
1283	TCGTACCGTGTGACAG-1	11	D
1284	TCGTAGACAATCCGTA-1	4	A
1285	TCGTAGAGTGACTGAG-1	1	A
1286	TCTATTGCAACGAAAT-1	11	D
1287	TCTATTGCAGAGATCG-1	9	D
1288	TCTATTGCATGCGTGC-1	8	D
1289	TCTATTGGTATTCGCA-1	1	A
1290	TCTATTGGTTGGCGTC-1	2	A
1291	TCTATTGTCAGCCCGA-1	11	D
1292	TCTATTGTCATCGACA-1	1	A
1293	TCTCATAAGCAGCCCT-1	10	D
1294	TCTCATAAGGGATCTG-1	8	D
1295	TCTCATAGTGCACACC-1	10	D
1296	TCTCATATCTAAGACC-1	5	A
1297	TCTCATATCTGTTGTT-1	1	A
1298	TCTCTAAAGTAAGTAC-1	11	D
1299	TCTCTAAGTAGGTTTC-1	4	A
1300	TCTGAGAAGATCTGCT-1	6	B
1301	TCTGGAACACGTGGCT-1	3	A
1302	TCTGGAATCAGCGGCT-1	11	D
1303	TCTTCGGAGAGGGCTT-1	3	A
1304	TCTTCGGAGCCAGGAT-1	1	A
1305	TCTTCGGAGCTATGCT-1	10	D
1306	TCTTCGGGTCGGATGA-1	3	A
1307	TCTTTCCCACAGCTAT-1	11	D
1308	TCTTTCCCACTAGGCC-1	5	A
1309	TCTTTCCGTGGTGAGT-1	4	A
1311	TGAAAGAAGGTACTCT-1	10	D
1313	TGACAACAGCGAACTG-1	1	A
1314	TGACAACAGCTCCTTC-1	10	D
1315	TGACGGCAGTTACGGG-1	8	D
1317	TGACGGCGTCCGATGC-1	1	A
1318	TGACGGCGTGTCAACT-1	8	D
1319	TGACTAGGTAGGGTGT-1	11	D
1320	TGACTAGTCCTCGCTA-1	5	A
1321	TGACTAGTCGGGCTTG-1	1	A
1323	TGACTTTAGATTCACC-1	1	A
1324	TGACTTTAGCAACGGT-1	4	A
1325	TGACTTTAGGTGTGCA-1	6	B
1326	TGACTTTAGTACAGTA-1	8	D
1327	TGAGAGGAGTGTCCAT-1	10	D
1328	TGAGAGGGTCCCACAG-1	2	A
1329	TGAGAGGGTCGCGTAC-1	3	A
1330	TGAGAGGTCTACGGCG-1	8	D
1331	TGAGCATCATAGGTCT-1	9	D
1332	TGAGCATCATCGGGCT-1	10	D
1333	TGAGCATTCTGTATGG-1	3	A
1334	TGAGCCGAGGCATGGT-1	10	D
1335	TGAGCCGGTGCTGTAT-1	4	A
1336	TGAGCCGGTTCCCTAC-1	10	D
1337	TGAGGGACACCAATGT-1	4	A
1338	TGATTTCTCACGATAC-1	5	A
1339	TGATTTCTCCGACCAG-1	1	A
1340	TGCACCTAGTACGCGA-1	6	B
1341	TGCACCTTCAGCCCGA-1	7	C
1342	TGCCAAAAGACAGGCT-1	10	D
1343	TGCCAAACAAGTGTTC-1	3	A
1344	TGCCAAACACTACATG-1	2	A
1345	TGCCCATAGGATGCGT-1	1	A
1346	TGCCCATAGGCCATAG-1	11	D
1347	TGCCCATGTACCAGCC-1	11	D
1348	TGCCCATTCCAACAAC-1	11	D
1349	TGCCCTAAGCCAAACG-1	7	C
1351	TGCCCTAGTCGTAATC-1	3	A
1352	TGCCCTAGTGTAGTTC-1	4	A
1353	TGCCCTAGTTCTAGAC-1	6	B
1354	TGCGCAGAGAGGTACC-1	6	B
1356	TGCGGGTCAGACAGTG-1	10	D
1357	TGCGGGTCATACGTCA-1	8	D
1358	TGCGGGTCATCTGTAG-1	6	B
1359	TGCGGGTTCTATGGTG-1	9	D
1360	TGCGTGGAGTAGTGCG-1	3	A
1361	TGCTACCGTACGTCAT-1	7	C
1363	TGCTGCTTCGGAGAGT-1	8	D
1364	TGGACGCAGACGCTTT-1	8	D
1365	TGGACGCCATCGGCGT-1	10	D
1367	TGGACGCTCGAACCCG-1	8	D
1368	TGGCCAGGTCCTAGTA-1	7	C
1369	TGGCCAGTCAAGCCAT-1	5	A
1370	TGGCGCAGTCGACCAC-1	5	A
1371	TGGCGCAGTGTCCGAC-1	11	D
1372	TGGCGCATCCAACCGG-1	5	A
1373	TGGCGCATCCGGTTCT-1	10	D
1374	TGGCTGGAGTAAGTAC-1	10	D
1375	TGGCTGGCAACGCGCT-1	4	A
1377	TGGGAAGAGGAATGGA-1	11	D
1378	TGGGAAGCAAGGTGAC-1	6	B
1379	TGGGAAGGTGGTAACG-1	7	C
1380	TGGGAAGTCACTTTAC-1	3	A
1381	TGGGCGTAGGCTCAGA-1	3	A
1382	TGGGCGTGTTTCCTGC-1	3	A
1383	TGGGCGTTCACTGTTT-1	9	D
1384	TGGTTAGAGGGATGGG-1	3	A
1385	TGGTTAGAGTTAGCGG-1	3	A
1386	TGGTTAGTCTTATGGG-1	3	A
1387	TGGTTCCAGACAAAGG-1	11	D
1388	TGGTTCCAGAGTAAGG-1	9	D
1389	TGGTTCCAGGTGCACA-1	6	B
1390	TGGTTCCTCACACCTC-1	5	A
1391	TGTATTCCAACATAAG-1	1	A
1392	TGTATTCCAATCGCGC-1	1	A
1393	TGTCCCACAGTCGGAA-1	3	A
1394	TGTCCCAGTAGATAGT-1	1	A
1395	TGTGGTACATTATCGG-1	6	B
1396	TGTGGTACATTGAAGA-1	3	A
1397	TGTGGTAGTTTGGGCC-1	7	C
1398	TGTGGTATCAAGCCGC-1	11	D
1400	TGTTCCGCATAGAGCG-1	2	A
1401	TTAACTCCAGCTCATA-1	9	D
1402	TTAACTCCATGGCTAT-1	7	C
1403	TTAACTCTCAGTACAC-1	11	D
1404	TTAACTCTCGATAGTC-1	9	D
1405	TTAGGACAGAGCTGCA-1	1	A
1406	TTAGGACAGTTACCCA-1	3	A
1407	TTAGGACTCTGAAGTC-1	11	D
1408	TTAGGCAAGGTAAGTT-1	11	D
1409	TTAGGCACACCAATGT-1	5	A
1410	TTAGGCAGTAACGACG-1	7	C
1411	TTAGTTCAGAGCCACA-1	1	A
1412	TTATGCTAGTGCCATT-1	5	A
1413	TTATGCTCAGAGACGT-1	4	A
1414	TTCCCAGAGGAGCGTT-1	5	A
1415	TTCCCAGCACGATCTA-1	8	D
1417	TTCCCAGGTTCTCTCG-1	3	A
1418	TTCCCAGTCCGCCTTA-1	9	D
1419	TTCGAAGGTACTCGCG-1	9	D
1420	TTCGGTCAGCGATGAC-1	5	A
1421	TTCGGTCAGTGAATTG-1	1	A
1422	TTCGGTCCACTTGAGT-1	3	A
1423	TTCGGTCCATAGCACT-1	11	D
1424	TTCTACAAGAGGTAGA-1	8	D
1425	TTCTACAAGCAGAGAA-1	11	D
1426	TTCTACAAGTGACTCT-1	3	A
1427	TTCTACAGTCGCTTCT-1	4	A
1428	TTCTACAGTCTAACGT-1	1	A
1429	TTCTACATCTTAGCTT-1	8	D
1430	TTCTCAAAGGCACATG-1	4	A
1432	TTCTCAAGTAGGGTGT-1	10	D
1433	TTCTCAAGTGGCCACT-1	1	A
1434	TTCTCCTAGACAGACC-1	1	A
1435	TTCTCCTAGCAGCCCT-1	11	D
1436	TTCTCCTCATTCGTTT-1	1	A
1437	TTCTCCTTCATCGCGG-1	6	B
1438	TTCTTAGAGTACTTGC-1	3	A
1439	TTGAACGAGAATTGTG-1	4	A
1440	TTGAACGAGCACGCCT-1	3	A
1441	TTGAACGAGTGTCCAT-1	10	D
1442	TTGACTTAGGGCTTCC-1	8	D
1443	TTGACTTAGTCCGTAT-1	10	D
1444	TTGCCGTAGAGTAATC-1	3	A
1445	TTGCCGTAGTCGTGTT-1	8	D
1446	TTGCCGTGTAAGCGCA-1	3	A
1447	TTGCCGTGTGCACTTA-1	3	A
1448	TTGCGTCAGGATGTAT-1	4	A
1449	TTGCGTCTCATTTGCT-1	5	A
1450	TTGGAACGTAAGGTGC-1	8	D
1451	TTGGCAATCATGGTGT-1	5	A
1452	TTGTAGGAGAGTACAT-1	8	D
1453	TTGTAGGTCTTCTTGA-1	2	A
1454	TTTACTGAGAAACGCC-1	6	B
1455	TTTACTGAGACAGACC-1	10	D
1456	TTTACTGAGCCCAATT-1	2	A
1458	TTTACTGGTAACAATG-1	4	A
1459	TTTACTGTCCACGATA-1	3	A
1460	TTTATGCAGTAGTATG-1	2	A
1461	TTTATGCTCTGAAGGG-1	1	A
1462	TTTCCTCAGCTCCTTC-1	10	D
1463	TTTCCTCCAACAGCCC-1	1	A
1466	TTTGCGCAGTGCCATT-1	11	D
1467	TTTGCGCCAACTCATG-1	6	B
1468	TTTGCGCTCGATAAGA-1	9	D
1469	TTTGCGCTCTCATCCG-1	1	A
1470	TTTGGTTCAAGACGAC-1	11	D
1471	TTTGGTTGTGATGTTC-1	10	D
1472	TTTGGTTTCAGATTCG-1	11	D
1473	TTTGTCAGTGTGTTCA-1	10	D
1474	TTTGTCATCACTGCGG-1	6	B
