# Supplementary material for: Single-cell sequencing of genomic DNA resolves sub-clonal heterogeneity in a melanoma cell line
Source: Commun Biol. 2020 Jun 25;3:318. doi: 10.1038/s42003-020-1044-8 (PMC7316972; doi:10.1038/s42003-020-1044-8)
Supplement: Supplementary file 5 — Supplementary Data 3 [file 42003_2020_1044_MOESM5_ESM.xlsx]

## Sheet: Sheet1
Supplementary Table 4 | CNV events by cluster. Frequency of each of the 114 CNV events that passed filters across the 11 clusters and 4 groups. The start and end headers are the median values of the edges shared across all single cells for that event.
chrom	start	end	ploidy	event	Group A	Group B	Group C	Group D	Cluster 1	Cluster 2	Cluster 3	Cluster 4	Cluster 5	Cluster 6	Cluster 7	Cluster 8	Cluster 9	Cluster 10	Cluster 11
1	17200001	120520000	2	13	0	0.726	0.698	0.002	0	0	0	0	0	0.726	0.698	0.006	0	0	0
1	87340001	120520000	2	16	0.832	0.017	0.023	0.812	0.839	0.92	0.805	0.813	0.817	0.017	0.023	0.878	0.826	0.692	0.833
1	800001	12920000	2	14	0.021	0.88	0.907	0.03	0.007	0.034	0.018	0.04	0.025	0.88	0.907	0.035	0.029	0.015	0.038
1	13780001	16840000	2	15	0.011	0.487	0.605	0.014	0	0	0.009	0.027	0.025	0.487	0.605	0.023	0.014	0.008	0.011
1	149860001	249220000	3	54	0.115	0.12	0.047	0.109	0.161	0.08	0.086	0.12	0.133	0.12	0.047	0.087	0.101	0.12	0.124
1	17200001	87320000	3	51	0.646	0	0	0.698	0.705	0.761	0.629	0.627	0.533	0	0	0.738	0.87	0.504	0.737
1	800001	12920000	3	53	0.806	0.017	0	0.798	0.812	0.807	0.846	0.693	0.792	0.017	0	0.837	0.797	0.737	0.806
1	13780001	16840000	3	58	0.577	0.017	0	0.571	0.57	0.216	0.588	0.573	0.833	0.017	0	0.483	0.246	0.812	0.602
1	149860001	249160000	4	83	0.547	0.564	0.535	0.521	0.537	0.716	0.593	0.56	0.342	0.564	0.535	0.651	0.594	0.301	0.532
2	95400001	243000000	3	69	0.637	0.675	0.605	0.621	0.591	0.784	0.67	0.693	0.492	0.675	0.605	0.669	0.696	0.511	0.629
2	20001	87060000	3	71	0.559	0.556	0.442	0.571	0.604	0.795	0.624	0.52	0.233	0.556	0.442	0.674	0.797	0.165	0.683
2	33160001	87060000	3	72	0.123	0.068	0.116	0.15	0.134	0.023	0.072	0.133	0.267	0.068	0.116	0.081	0.029	0.429	0.059
2	20001	33120000	3	73	0.124	0.12	0.209	0.125	0.121	0.023	0.081	0.133	0.275	0.12	0.209	0.058	0.043	0.368	0.043
3	60001	24560000	2	28	0.945	0.906	0.837	0.898	0.987	0.989	0.914	0.96	0.908	0.906	0.837	0.919	0.928	0.85	0.903
3	93520001	197860000	4	92	0.593	0.65	0.372	0.564	0.685	0.739	0.633	0.507	0.35	0.65	0.372	0.605	0.696	0.353	0.629
3	26660001	90500000	4	93	0.701	0.59	0.558	0.668	0.698	0.818	0.742	0.693	0.55	0.59	0.558	0.779	0.768	0.496	0.651
3	24560001	26660000	9	114	0.118	0.145	0.116	0.139	0.134	0.273	0.072	0.173	0.033	0.145	0.116	0.105	0.333	0.045	0.167
4	80001	49080000	2	29	0.801	0.769	0.791	0.786	0.866	0.898	0.814	0.787	0.633	0.769	0.791	0.849	0.928	0.624	0.79
4	52680001	190900000	4	94	0.478	0.504	0.442	0.455	0.523	0.705	0.493	0.533	0.192	0.504	0.442	0.465	0.609	0.203	0.57
4	70300001	190900000	4	96	0.044	0.051	0.093	0.068	0.034	0.023	0.05	0.027	0.075	0.051	0.093	0.076	0.087	0.053	0.065
4	52680001	69360000	4	95	0.184	0.205	0.279	0.198	0.174	0.102	0.163	0.16	0.308	0.205	0.279	0.198	0.13	0.323	0.134
5	70740001	180700000	2	30	0.677	0.786	0.651	0.711	0.752	0.852	0.719	0.6	0.425	0.786	0.651	0.82	0.855	0.564	0.661
5	20001	46400000	2	31	0.841	0.897	0.767	0.846	0.893	0.875	0.833	0.907	0.725	0.897	0.767	0.884	0.942	0.654	0.914
5	49440001	68820000	2	32	0.93	0.983	0.907	0.93	0.946	0.955	0.946	0.96	0.842	0.983	0.907	0.953	0.957	0.85	0.957
6	65300001	170920000	2	33	0.046	0.248	0.14	0.021	0	0.102	0.063	0.027	0.042	0.248	0.14	0.023	0.029	0.03	0.011
6	65300001	170920000	3	74	0.625	0.521	0.488	0.641	0.725	0.659	0.615	0.693	0.45	0.521	0.488	0.808	0.623	0.414	0.656
6	220001	58780000	3	75	0.083	0.085	0.093	0.055	0.04	0.125	0.081	0.04	0.133	0.085	0.093	0.07	0.058	0.068	0.032
6	200001	58760000	4	100	0.686	0.41	0.442	0.67	0.772	0.716	0.719	0.707	0.483	0.41	0.442	0.669	0.768	0.466	0.78
6	61880001	65320000	4	97	0.064	0.026	0.023	0.054	0.054	0.034	0.086	0.013	0.092	0.026	0.023	0.052	0.043	0.053	0.059
6	61880001	65300000	4	98	0.121	0.034	0.093	0.082	0.141	0.102	0.14	0.147	0.058	0.034	0.093	0.093	0.116	0.083	0.059
6	61880001	65280000	4	99	0.038	0.077	0.07	0.064	0.04	0.034	0.041	0.013	0.05	0.077	0.07	0.07	0.043	0.075	0.059
7	150740001	159120000	2	34	0.908	0.889	0.791	0.918	0.933	0.92	0.9	0.933	0.867	0.889	0.791	0.913	0.913	0.925	0.919
7	80001	58040000	4	101	0.807	0.778	0.698	0.814	0.826	0.898	0.819	0.813	0.692	0.778	0.698	0.89	0.841	0.692	0.823
7	76820001	125740000	4	102	0.752	0.709	0.698	0.746	0.772	0.841	0.724	0.773	0.7	0.709	0.698	0.744	0.783	0.707	0.763
7	63260001	74140000	4	103	0.939	0.923	0.884	0.912	0.966	0.966	0.946	0.907	0.892	0.923	0.884	0.936	0.971	0.872	0.898
7	143800001	150740000	4	104	0.299	0.35	0.209	0.304	0.322	0.284	0.262	0.453	0.25	0.35	0.209	0.25	0.362	0.278	0.349
7	144100001	150740000	4	105	0.349	0.265	0.349	0.316	0.356	0.239	0.357	0.307	0.433	0.265	0.349	0.366	0.232	0.361	0.269
7	144160001	150720000	4	106	0.074	0.06	0.07	0.066	0.074	0.08	0.109	0.013	0.042	0.06	0.07	0.047	0.101	0.068	0.07
7	126140001	143860000	6	113	0.801	0.726	0.674	0.777	0.799	0.886	0.824	0.84	0.675	0.726	0.674	0.802	0.913	0.692	0.763
8	46880001	146300000	3	76	0.717	0.752	0.07	0.005	0.752	0.875	0.715	0.747	0.542	0.752	0.07	0	0.014	0.015	0
8	12400001	43780000	3	79	0.838	0.863	0.023	0	0.893	0.943	0.814	0.867	0.717	0.863	0.023	0	0	0	0
8	160001	7000000	3	77	0.873	0.855	0.07	0	0.866	0.864	0.905	0.893	0.817	0.855	0.07	0	0	0	0
8	8080001	11880000	3	78	0.975	0.991	0.07	0.002	0.98	0.989	0.986	0.987	0.933	0.991	0.07	0.006	0	0	0
8	46880001	146300000	4	107	0.002	0.009	0.442	0.679	0	0	0.005	0	0	0.009	0.442	0.744	0.783	0.526	0.688
8	12400001	43780000	4	110	0	0	0.535	0.859	0	0	0	0	0	0	0.535	0.855	0.928	0.782	0.892
8	160001	7000000	4	108	0	0	0.512	0.862	0	0	0	0	0	0	0.512	0.866	0.899	0.827	0.871
8	8080001	11880000	4	109	0	0	0.651	0.946	0	0	0	0	0	0	0.651	0.936	0.957	0.932	0.962
9	200001	30340000	2	35	0.879	0.94	0.86	0.888	0.899	0.92	0.896	0.88	0.792	0.94	0.86	0.901	0.957	0.827	0.892
9	71040001	141000000	3	80	0.286	0.145	0.279	0.075	0.765	0.33	0.036	0.067	0.258	0.145	0.279	0.064	0.13	0.083	0.059
9	30340001	38760000	3	81	0.06	0.051	0.302	0.062	0.02	0.114	0.045	0.08	0.083	0.051	0.302	0.052	0.116	0.068	0.048
9	71040001	141020000	4	111	0.467	0.564	0.442	0.702	0	0.455	0.765	0.733	0.342	0.564	0.442	0.756	0.696	0.602	0.726
9	30340001	38760000	4	112	0.815	0.838	0.558	0.838	0.852	0.739	0.869	0.787	0.742	0.838	0.558	0.814	0.797	0.835	0.876
10	49400001	135420000	2	4	0.772	0.778	0.721	0.741	0.772	0.864	0.778	0.8	0.675	0.778	0.721	0.733	0.899	0.586	0.801
10	120001	39140000	2	5	0.003	0.923	0.837	0	0.007	0	0	0	0.008	0.923	0.837	0	0	0	0
10	120001	7720000	2	6	0.058	0	0	0.07	0.054	0.023	0.077	0.027	0.075	0	0	0.087	0.058	0.03	0.086
10	120001	7640000	2	7	0.219	0	0	0.243	0.195	0.159	0.186	0.373	0.258	0	0	0.192	0.145	0.346	0.253
10	120001	7580000	2	8	0.147	0	0	0.161	0.134	0.125	0.172	0.107	0.158	0	0	0.174	0.13	0.128	0.183
10	33360001	39140000	2	9	0.115	0	0	0.114	0.081	0.08	0.172	0.067	0.108	0	0	0.14	0.087	0.075	0.129
10	33380001	39140000	2	10	0.21	0	0	0.207	0.295	0.182	0.149	0.227	0.225	0	0	0.14	0.217	0.308	0.194
10	33420001	39140000	2	11	0.06	0	0	0.057	0.047	0.057	0.054	0.053	0.092	0	0	0.087	0.058	0.023	0.054
10	42380001	46160000	2	12	0.939	0.949	0.814	0.932	0.919	0.875	0.955	0.96	0.967	0.949	0.814	0.942	0.942	0.932	0.919
10	7360001	33500000	3	43	0.172	0	0	0.173	0.107	0.216	0.19	0.173	0.183	0	0	0.186	0.232	0.09	0.199
10	7620001	33400000	3	44	0.32	0	0	0.305	0.315	0.341	0.249	0.44	0.367	0	0	0.25	0.304	0.459	0.247
10	7680001	33300000	3	45	0.32	0	0	0.314	0.396	0.205	0.385	0.24	0.242	0	0	0.366	0.261	0.18	0.382
11	54800001	134940000	3	46	0.438	0.444	0.442	0.541	0.309	0.705	0.525	0.56	0.167	0.444	0.442	0.529	0.638	0.338	0.661
11	81120001	134940000	3	52	0.253	0.077	0.116	0.193	0.497	0.125	0.095	0.2	0.367	0.077	0.116	0.256	0.203	0.263	0.081
11	200001	51580000	3	47	0.476	0.744	0.651	0.8	0	0.602	0.756	0.8	0.258	0.744	0.651	0.82	0.826	0.774	0.79
11	54800001	80780000	3	48	0.084	0.051	0.047	0.075	0.181	0.034	0.041	0.027	0.117	0.051	0.047	0.128	0.014	0.098	0.032
11	54800001	80400000	3	49	0.057	0.043	0.047	0.077	0.081	0.057	0.018	0.133	0.05	0.043	0.047	0.11	0.072	0.083	0.043
11	40840001	51580000	3	50	0.15	0.06	0	0.002	0.523	0.068	0	0	0.117	0.06	0	0.006	0	0	0
11	200001	40840000	4	82	0.24	0.043	0.023	0.002	0.785	0.193	0	0	0.192	0.043	0.023	0	0.014	0	0
12	37860001	133840000	3	55	0.689	0.709	0.465	0.738	0.732	0.795	0.724	0.667	0.508	0.709	0.465	0.837	0.928	0.556	0.704
12	200001	34840000	3	56	0.864	0.906	0.721	0.884	0.832	0.92	0.864	0.92	0.825	0.906	0.721	0.884	0.942	0.805	0.919
13	19280001	115080000	2	17	0.075	0.017	0.023	0.059	0.067	0.091	0.068	0.027	0.117	0.017	0.023	0.058	0.116	0.045	0.048
13	19280001	115100000	3	57	0.51	0.436	0.395	0.371	0.732	0.625	0.552	0.093	0.333	0.436	0.395	0.738	0.42	0.293	0.07
13	19420001	115100000	4	84	0.133	0.274	0.279	0.282	0.007	0.148	0.077	0.56	0.117	0.274	0.279	0.017	0.261	0.211	0.586
14	20200001	107280000	3	59	0.135	0.111	0.07	0.1	0.027	0.864	0	0.093	0.008	0.111	0.07	0	0.797	0.008	0
14	44260001	107280000	3	61	0.639	0.65	0.698	0.621	0.711	0.011	0.792	0.813	0.617	0.65	0.698	0.797	0.029	0.549	0.731
14	20200001	43820000	3	60	0.757	0.744	0.837	0.8	0.852	0	0.928	0.827	0.833	0.744	0.837	0.919	0.029	0.865	0.93
15	30940001	82580000	2	18	0.87	0.761	0.814	0.855	0.879	0.989	0.842	0.88	0.817	0.761	0.814	0.89	0.928	0.759	0.866
15	23980001	28540000	2	19	0.905	0.94	0.814	0.911	0.933	0.864	0.896	0.907	0.917	0.94	0.814	0.93	0.812	0.91	0.93
15	84920001	102400000	4	85	0.874	0.88	0.86	0.905	0.906	0.875	0.878	0.853	0.842	0.88	0.86	0.907	0.913	0.902	0.903
16	46440001	90160000	2	20	0.851	0.795	0.674	0.77	0.872	0.943	0.86	0.92	0.7	0.795	0.674	0.762	0.855	0.639	0.839
16	80001	16280000	3	62	0.711	0.803	0.326	0.268	0.819	0.727	0.828	0.013	0.783	0.803	0.326	0.529	0.261	0.241	0.048
16	18800001	32660000	3	63	0.159	0.137	0.116	0.043	0.101	0.011	0.154	0	0.45	0.137	0.116	0.064	0	0.098	0
16	80001	16280000	4	86	0.11	0.043	0.465	0.582	0	0.102	0.014	0.733	0.042	0.043	0.465	0.314	0.536	0.556	0.866
17	25280001	81100000	3	64	0.787	0.795	0.721	0.734	0.846	0.909	0.824	0.44	0.775	0.795	0.721	0.872	0.841	0.684	0.602
17	40001	22240000	3	65	0.868	0.897	0.791	0.82	0.913	0.943	0.946	0.573	0.8	0.897	0.791	0.93	0.841	0.789	0.731
17	25280001	81080000	4	87	0.046	0.017	0.07	0.075	0	0.011	0	0.333	0.033	0.017	0.07	0	0.058	0.045	0.172
17	20001	22240000	4	88	0.043	0.017	0.07	0.091	0.007	0.011	0	0.32	0.017	0.017	0.07	0.006	0.072	0.068	0.194
18	18540001	78000000	2	21	0.006	0.803	0.791	0.004	0	0.023	0.005	0	0.008	0.803	0.791	0.006	0	0.008	0
18	140001	15200000	2	22	0.002	0.923	0.93	0.002	0.007	0	0	0	0	0.923	0.93	0	0	0.008	0
18	140001	10060000	2	23	0.086	0	0	0.109	0.081	0.102	0.086	0.147	0.042	0	0	0.157	0.116	0.105	0.065
18	140001	9940000	2	24	0.067	0	0	0.061	0.101	0.034	0.05	0.08	0.075	0	0	0.058	0.043	0.068	0.065
18	140001	9880000	2	25	0.179	0	0	0.205	0.154	0.114	0.163	0.253	0.242	0	0	0.163	0.13	0.293	0.21
18	140001	9840000	2	26	0.107	0	0	0.096	0.128	0.068	0.113	0.053	0.133	0	0	0.11	0.159	0.053	0.091
18	140001	9760000	2	27	0.089	0	0	0.075	0.081	0.068	0.081	0.12	0.108	0	0	0.099	0.087	0.075	0.048
18	18540001	78000000	3	66	0.812	0.051	0.047	0.773	0.859	0.784	0.842	0.88	0.675	0.051	0.047	0.756	0.899	0.639	0.839
19	27740001	59100000	3	67	0.848	0.863	0.814	0.848	0.872	0.909	0.891	0.813	0.717	0.863	0.814	0.826	0.87	0.805	0.892
19	260001	24600000	3	68	0.868	0.846	0.767	0.846	0.893	0.92	0.896	0.8	0.792	0.846	0.767	0.895	0.884	0.782	0.833
20	29420001	62900000	4	89	0.827	0.838	0.744	0.9	0.859	0.864	0.814	0.88	0.75	0.838	0.744	0.936	0.928	0.835	0.903
20	60001	26320000	4	90	0.862	0.88	0.814	0.88	0.852	0.886	0.896	0.84	0.808	0.88	0.814	0.907	0.942	0.797	0.892
21	15220001	48060000	3	70	0.865	0.769	0.791	0.852	0.852	0.875	0.878	0.947	0.8	0.769	0.791	0.843	0.913	0.827	0.855
22	16860001	51180000	4	91	0.842	0.829	0.698	0.82	0.846	0.909	0.896	0.853	0.683	0.829	0.698	0.849	0.826	0.699	0.876
X	92380001	155240000	2	36	0.655	0.726	0.488	0.632	0.812	0.841	0.756	0.68	0.125	0.726	0.488	0.634	0.797	0.398	0.737
X	300001	58560000	2	42	0.069	0.034	0.047	0.066	0.047	0.318	0.014	0.08	0.008	0.034	0.047	0.023	0.304	0.03	0.043
X	114420001	155240000	2	37	0.167	0.137	0.14	0.175	0.06	0.045	0.095	0.12	0.55	0.137	0.14	0.174	0.058	0.323	0.113
X	300001	31300000	2	38	0.783	0.821	0.651	0.789	0.812	0.5	0.878	0.827	0.75	0.821	0.651	0.895	0.522	0.722	0.839
X	61720001	88460000	2	39	0.934	0.957	0.767	0.927	0.953	0.966	0.941	0.893	0.9	0.957	0.767	0.948	0.942	0.887	0.93
X	32300001	58560000	2	40	0.848	0.923	0.698	0.834	0.913	0.602	0.932	0.827	0.808	0.923	0.698	0.919	0.638	0.805	0.849
X	92380001	114200000	2	41	0.103	0.068	0.116	0.123	0.04	0.045	0.032	0.08	0.367	0.068	0.116	0.128	0.043	0.248	0.059
Y	13460001	19560000	0	1	0.982	0.974	1	0.98	0.973	1	0.982	1	0.967	0.974	1	1	0.986	0.94	0.989
Y	20800001	24520000	0	2	1	1	1	1	1	1	1	1	1	1	1	1	1	1	1
Y	6620001	10080000	0	3	1	1	1	1	1	1	1	1	1	1	1	1	1	1	1
